# Supplementary material for: 1,2,4,5-Tetra­fluoro-3,6-diiodo­benzene–2,3-bis­(pyridin-2-yl)pyrazine (1/1)
Source: Acta Crystallogr Sect E Struct Rep Online. 2010 Oct 23;66(Pt 11):o2885. doi: 10.1107/S1600536810041668 (PMC3009248; doi:10.1107/S1600536810041668)
Supplement: Supplementary file 2 [file e-66-o2885-Isup2.hkl]

#
# h,k,l, Fc-squared, Fo-squared, sigma(Fo-squared) and status flag
#
data_I
_shelx_title ' bppz'
_shelx_refln_list_code          4
_shelx_F_calc_maximum      225.30
_exptl_crystal_F_000       599.92
_reflns_d_resolution_high  0.8107
 
loop_
 _symmetry_equiv_pos_as_xyz
 'x, y, z'
 '-x, -y, -z'
 
_cell_length_a     6.3997
_cell_length_b    10.7370
_cell_length_c    15.0920
_cell_angle_alpha  74.237
_cell_angle_beta   85.877
_cell_angle_gamma  80.283
 
_shelx_F_squared_multiplier     1.000
 
loop_
 _refln_index_h
 _refln_index_k
 _refln_index_l
 _refln_F_squared_calc
 _refln_F_squared_meas
 _refln_F_squared_sigma
 _refln_observed_status
   1   0   0     3883.62     3778.47     36.31 o
   2   0   0      157.37      164.68     13.35 o
   3   0   0       12.81       37.73      6.49 o
   4   0   0    12218.50    12904.34    185.55 o
   5   0   0     6519.51     6870.45    113.47 o
   6   0   0      684.69      622.34     80.57 o
   7   0   0      422.50      408.71     58.55 o
  -7   1   0      213.68      213.43     41.50 o
  -6   1   0     3631.32     4009.11     76.26 o
  -5   1   0     4409.91     4569.52    105.54 o
  -4   1   0      616.87      557.70     19.80 o
  -3   1   0        9.28       18.90      5.90 o
  -2   1   0     1143.48     1163.34     44.28 o
  -1   1   0      819.81      797.73     14.91 o
   1   1   0    32799.11    34173.62    879.21 o
   2   1   0    13438.31    13367.42     98.19 o
   3   1   0       71.33       77.74      5.84 o
   4   1   0      200.16      220.69     27.07 o
   5   1   0     3655.17     3765.31     76.06 o
   6   1   0     7371.99     7871.78    137.84 o
   7   1   0     1026.32     1045.80     30.88 o
  -7   2   0        2.81       29.38      5.93 o
  -6   2   0     1268.98     1287.73     51.94 o
  -5   2   0     3349.25     3506.24     68.41 o
  -4   2   0    11483.48    11760.58    230.11 o
  -3   2   0     1895.49     2009.49     85.88 o
  -2   2   0      178.29      164.02     15.83 o
  -1   2   0     3622.26     3515.83     44.87 o
   0   2   0     8844.31     8698.02    147.51 o
   1   2   0     5028.22     5271.58     80.56 o
   2   2   0      375.51      342.91     23.57 o
   3   2   0     2737.95     2863.57     61.04 o
   4   2   0      426.27      376.79     23.56 o
   5   2   0     1330.09     1314.50     32.29 o
   6   2   0     1366.04     1264.20     35.02 o
   7   2   0     2184.21     2342.93    138.08 o
  -7   3   0        5.55       23.27      6.39 o
  -6   3   0      201.29      226.25     18.11 o
  -5   3   0      471.98      402.22     15.89 o
  -4   3   0     4816.84     4838.49     81.68 o
  -3   3   0     9837.43    10277.63    105.28 o
  -2   3   0     1815.19     1936.08     22.28 o
  -1   3   0       63.21       73.38      4.52 o
   0   3   0    14850.03    15117.27    198.77 o
   1   3   0    48640.22    49573.77   1296.42 o
   2   3   0    12113.73    11842.79    178.44 o
   3   3   0      276.55      302.35     18.09 o
   4   3   0       48.92       59.31      5.05 o
   5   3   0     2626.44     2574.19     50.29 o
   6   3   0     6516.96     6663.25    146.54 o
   7   3   0       25.70       41.40      7.29 o
  -7   4   0        9.62       13.60      4.87 o
  -6   4   0      275.59      262.85     19.56 o
  -4   4   0     6316.74     6394.58    106.02 o
  -3   4   0       83.39       63.46     13.83 o
  -2   4   0      713.13      669.63     14.28 o
  -1   4   0      796.44      775.81     26.03 o
   0   4   0     2536.08     2227.12     31.12 o
   1   4   0      118.60      154.49      5.81 o
   2   4   0     7169.34     7106.28    112.47 o
   3   4   0     5315.67     5159.71     81.76 o
   4   4   0      536.56      601.51     40.81 o
   5   4   0      184.54      183.41     10.84 o
   6   4   0      316.37      294.51     27.65 o
   7   4   0     3151.53     3186.50    291.71 o
  -6   5   0       38.53       26.79      6.54 o
  -5   5   0      344.16      330.07     47.53 o
  -4   5   0     4976.35     5060.01    138.34 o
  -3   5   0    10058.93    10242.01    143.37 o
  -2   5   0     4303.10     4346.41     91.18 o
  -1   5   0       23.24       31.74      5.34 o
   0   5   0      608.66      557.65     17.18 o
   1   5   0     6871.02     6450.75    148.07 o
   2   5   0     9295.90     9500.48    141.40 o
   3   5   0      947.41      990.07     50.43 o
   4   5   0      742.85      700.67     47.14 o
   5   5   0      417.02      413.38     35.28 o
   6   5   0      987.12     1016.51     64.31 o
   7   5   0        6.58       41.10     27.90 o
  -6   6   0       43.88       20.63     18.07 o
  -5   6   0     1009.39     1078.51     44.97 o
  -4   6   0      409.38      429.90     40.86 o
  -3   6   0     5230.14     5612.65    192.52 o
  -2   6   0     7317.00     7528.34    123.41 o
  -1   6   0      852.39      833.92     52.94 o
   0   6   0       33.55       34.78      9.01 o
   1   6   0     2881.98     2918.12     94.54 o
   2   6   0     6894.85     6616.50    160.99 o
   3   6   0     7652.39     7744.96    181.14 o
   4   6   0      144.67      133.26     11.34 o
   5   6   0       99.95       61.50     23.64 o
   6   6   0      438.69      541.14     39.99 o
   7   6   0     2301.90     2879.48     81.18 o
  -5   7   0      171.29      167.26     25.04 o
  -4   7   0     4221.40     4497.45    178.16 o
  -3   7   0     8113.13     9240.58    184.33 o
  -2   7   0      249.66      272.68     23.01 o
  -1   7   0     1084.78     1140.95     49.69 o
   0   7   0       10.65        8.19      3.28 o
   1   7   0     4887.23     4998.96     77.24 o
   2   7   0      208.05      212.46     15.74 o
   3   7   0     2314.65     2355.26     91.37 o
   4   7   0     2509.75     2562.14     54.55 o
   5   7   0       27.96       30.07      9.09 o
   6   7   0        4.25        3.97      5.34 o
   7   7   0      111.54       72.82     16.28 o
  -5   8   0       15.61       24.21     10.16 o
  -4   8   0       18.64        9.05      9.40 o
  -3   8   0     4821.43     4749.51     85.92 o
  -2   8   0     6418.74     7051.55    129.33 o
  -1   8   0     2622.53     2617.01     52.33 o
   0   8   0       77.33       90.39      9.13 o
   1   8   0      895.88      851.65     18.49 o
   2   8   0     5742.96     5927.61    108.33 o
   3   8   0     4531.80     5115.54    176.20 o
   4   8   0       19.03       20.24      6.90 o
   5   8   0       80.88       94.62     15.59 o
   6   8   0      153.40      145.70     16.87 o
  -4   9   0      521.92      654.31     63.92 o
  -3   9   0     1097.01     1100.01     83.48 o
  -2   9   0      161.77      155.30     17.23 o
  -1   9   0     5076.69     5241.36     95.23 o
   0   9   0      892.60      812.89     58.80 o
   1   9   0      200.01      155.14     10.38 o
   2   9   0        3.45        4.43     10.28 o
   3   9   0     5362.76     5362.98    134.48 o
   4   9   0     1570.61     1698.48    119.54 o
   5   9   0      237.52      279.68     28.23 o
   6   9   0        9.84       26.43     21.84 o
  -3  10   0     2556.66     2647.31     91.29 o
  -2  10   0     3898.28     4477.74    126.78 o
  -1  10   0      919.54      894.63     55.85 o
   0  10   0      822.69      876.15     34.78 o
   1  10   0      110.47       92.43     29.85 o
   2  10   0      923.29      892.77     22.59 o
   3  10   0     2710.44     2676.01     78.33 o
   4  10   0     1092.80     1050.98     49.72 o
   5  10   0     1041.95     1102.74     33.91 o
  -2  11   0     1027.46      903.75     43.56 o
  -1  11   0     5604.13     5869.81    151.05 o
   0  11   0     1762.75     1804.65     64.33 o
   1  11   0       15.87       48.75     14.10 o
   2  11   0       19.21       24.37      6.07 o
   3  11   0     1502.57     1488.39     37.80 o
   4  11   0     2599.75     2616.29     49.92 o
  -1  12   0       85.55       95.42     10.86 o
   0  12   0     2097.43     1964.26     36.78 o
   1  12   0      482.26      486.73     45.09 o
   2  12   0      120.96      136.81     20.46 o
   3  12   0       93.18       92.87     26.50 o
  -3 -12   1      127.52      101.70     14.33 o
  -2 -12   1      593.08      552.14     77.50 o
  -1 -12   1      332.07      315.07     81.09 o
   0 -12   1       30.52       42.74     17.63 o
   1 -12   1       11.14        8.24      4.20 o
  -4 -11   1      218.40      216.28     19.87 o
  -3 -11   1     2162.68     2169.54     59.40 o
  -2 -11   1     1226.09     1249.53     57.73 o
  -1 -11   1       12.16       31.68     11.27 o
   0 -11   1      107.42       75.09     11.28 o
   1 -11   1     1195.38     1194.01     35.21 o
   2 -11   1     1695.38     1590.84     42.60 o
  -5 -10   1      418.83      451.58     26.59 o
  -4 -10   1      881.26      942.89     56.62 o
  -3 -10   1        2.03        7.16      4.78 o
  -2 -10   1     1546.80     1559.76     57.63 o
  -1 -10   1     4332.09     4531.31    148.06 o
   0 -10   1      141.62      149.51     20.75 o
   1 -10   1        2.08        7.49      3.77 o
   2 -10   1     1405.75     1498.52     90.73 o
   3 -10   1     4224.57     4704.21    103.46 o
  -6  -9   1       32.77       13.43      9.43 o
  -5  -9   1      578.80      618.62     28.57 o
  -4  -9   1      589.73      668.09     41.45 o
  -3  -9   1     3317.86     3702.98    210.58 o
  -2  -9   1     2904.81     2995.54     59.98 o
  -1  -9   1      613.40      598.05     26.79 o
   0  -9   1      699.04      673.82     23.12 o
   1  -9   1        2.44        9.20     10.19 o
   2  -9   1     1007.50      967.39     58.18 o
   3  -9   1        7.61       11.84      4.29 o
   4  -9   1     1161.98     1203.60     39.05 o
  -6  -8   1      894.02      929.66     38.62 o
  -5  -8   1        3.55       19.62      7.58 o
  -4  -8   1       70.77       70.30     10.41 o
  -3  -8   1     1670.12     1695.93     83.08 o
  -2  -8   1     2828.45     2744.05     88.28 o
  -1  -8   1     8364.01     8581.87    325.26 o
   0  -8   1        2.35       17.98      5.24 o
   1  -8   1      306.09      292.40     20.71 o
   2  -8   1      889.18      943.31     50.76 o
   3  -8   1     7127.38     7438.56    132.77 o
   4  -8   1      341.29      379.37     48.43 o
   5  -8   1      129.43      101.54     15.56 o
  -7  -7   1     1021.64     1020.95     43.97 o
  -6  -7   1       14.22        9.95      7.02 o
  -5  -7   1     2467.55     2645.39     57.87 o
  -4  -7   1       74.50       66.19     18.61 o
  -3  -7   1     2440.20     2558.86     69.62 o
  -2  -7   1       27.50       41.05     10.67 o
  -1  -7   1     6004.91     6089.85    101.85 o
   0  -7   1     7813.31     7605.35    100.62 o
   1  -7   1      302.13      295.72     20.49 o
   2  -7   1        8.76       14.16      5.32 o
   3  -7   1     1536.07     1572.75     87.39 o
   4  -7   1     7284.75     7939.96    515.38 o
   5  -7   1     3624.61     3567.42    101.41 o
  -7  -6   1     1207.26     1381.21     52.84 o
  -6  -6   1     2990.73     3331.44     97.08 o
  -5  -6   1     2047.76     2030.82     72.21 o
  -4  -6   1      258.96      282.29     33.28 o
  -3  -6   1      354.98      399.57     42.70 o
  -2  -6   1     7732.92     7914.33    123.08 o
  -1  -6   1    13646.30    16994.29    247.23 o
   0  -6   1        9.11       22.25      2.65 o
   1  -6   1     1872.55     1720.01     48.19 o
   2  -6   1      486.87      494.46     28.98 o
   4  -6   1      346.47      281.07     48.96 o
   5  -6   1     1782.24     1870.33     84.83 o
   6  -6   1     1524.06     1076.87     30.75 o
  -7  -5   1      158.46      127.05     22.54 o
  -6  -5   1      336.79      314.39     22.83 o
  -5  -5   1     1292.25     1237.75     47.72 o
  -4  -5   1     1127.29     1099.59     52.26 o
  -3  -5   1        0.47       21.46      6.02 o
  -2  -5   1      825.22      972.87     74.01 o
  -1  -5   1     3502.24     3091.85     63.14 o
   0  -5   1    25080.75    25437.74   1132.20 o
   1  -5   1     1624.21     1427.15     41.03 o
   2  -5   1      245.41      225.04     13.08 o
   3  -5   1      699.43      685.63     22.31 o
   4  -5   1     4908.03     5134.02     97.86 o
   5  -5   1     2172.62     2205.05     63.79 o
   6  -5   1        3.02       20.84      7.71 o
  -7  -4   1      670.55      579.78     88.45 o
  -6  -4   1     1955.86     1956.16     44.66 o
  -5  -4   1      365.48      342.24     27.68 o
  -4  -4   1     1589.43     1548.98     55.27 o
  -3  -4   1      553.25      549.63     27.21 o
  -2  -4   1     2715.29     2970.12     58.78 o
  -1  -4   1      305.63      335.49     38.82 o
   0  -4   1    14033.38    14224.73    183.10 o
   1  -4   1    15992.95    16288.83    453.57 o
   2  -4   1     1354.54     1358.17     26.55 o
   3  -4   1      435.75      336.86     21.89 o
   4  -4   1     1277.74     1272.47     33.75 o
   5  -4   1     6744.12     7068.25    228.31 o
   6  -4   1     5370.81     5877.46    144.03 o
  -7  -3   1      223.11      198.76     18.03 o
  -6  -3   1     3346.85     3505.61     66.42 o
  -5  -3   1     9650.20    10020.83    178.25 o
  -4  -3   1     7124.45     7471.66     78.00 o
  -3  -3   1       20.66       41.88      6.99 o
  -2  -3   1      802.08      802.25     28.85 o
  -1  -3   1    12215.32    12185.53    156.56 o
   0  -3   1    17591.12    16960.63    181.86 o
   1  -3   1     3278.95     3301.83     68.00 o
   2  -3   1     4369.38     4530.03     35.78 o
   3  -3   1       12.92       17.59      2.82 o
   4  -3   1     2535.34     2531.44     54.83 o
   5  -3   1     2239.78     2298.80     59.51 o
   6  -3   1     2722.51     2786.97     80.24 o
   7  -3   1     1991.47     1986.08     38.14 o
  -7  -2   1      410.53      402.19     24.68 o
  -6  -2   1      253.14      203.94     22.52 o
  -5  -2   1      261.08      266.17     27.55 o
  -4  -2   1     8240.58     8426.71    121.88 o
  -3  -2   1     7392.28     8000.20    137.92 o
  -2  -2   1        0.01        5.82      2.63 o
  -1  -2   1     1658.48     1803.93     27.42 o
   0  -2   1    16387.74    15873.77    170.08 o
   1  -2   1    19699.11    19748.91    293.28 o
   2  -2   1    14977.47    15421.21    142.78 o
   3  -2   1      504.27      581.12     21.10 o
   4  -2   1      610.70      570.87     19.92 o
   5  -2   1     1882.98     1973.30     41.54 o
   6  -2   1     5969.04     6405.44    177.21 o
   7  -2   1       10.79       26.98      6.83 o
  -7  -1   1       16.47       30.78      7.25 o
  -6  -1   1     1170.77     1179.67     75.92 o
  -5  -1   1     1993.42     2091.77     54.57 o
  -4  -1   1     1428.63     1340.00     39.74 o
  -3  -1   1        2.41       10.51      7.96 o
  -2  -1   1     1913.96     1823.72     25.98 o
  -1  -1   1     2021.60     2078.38     24.09 o
   0  -1   1       33.56       46.22      3.69 o
   1  -1   1     4779.95     4931.10     37.80 o
   2  -1   1    11704.00    12787.44    496.08 o
   3  -1   1     2393.94     2578.53     31.59 o
   4  -1   1      488.86      494.83     17.42 o
   5  -1   1      849.04      849.20     69.09 o
   6  -1   1     2668.49     2690.10     58.56 o
   7  -1   1     2837.13     2967.27     65.06 o
  -7   0   1       68.47       49.24      8.75 o
  -6   0   1      133.15      116.45     19.11 o
  -5   0   1     2398.18     2496.84     64.90 o
  -4   0   1    17550.74    18511.58    261.25 o
  -3   0   1     5449.69     5432.35     85.94 o
  -2   0   1     2505.37     2736.92     25.34 o
  -1   0   1     1114.25     1126.67     29.51 o
   1   0   1     3226.47     3110.34     23.84 o
   2   0   1     7785.92     7745.94    138.65 o
   3   0   1     1440.18     1469.97     32.77 o
   4   0   1        3.54       23.08     17.38 o
   5   0   1     1556.38     1537.75     38.78 o
   6   0   1     1023.69     1007.96     54.67 o
   7   0   1      531.69      444.83     22.37 o
  -7   1   1      183.67      189.05     17.73 o
  -6   1   1       74.97       61.74     10.00 o
  -5   1   1     3551.69     3655.19     99.42 o
  -4   1   1      139.51      143.61     23.51 o
  -3   1   1    11616.52    11971.76    171.89 o
  -2   1   1    17276.71    17211.65    416.30 o
  -1   1   1      570.32      566.04     15.28 o
   1   1   1     2128.79     2164.48     32.02 o
   2   1   1    30637.61    30955.21    492.87 o
   3   1   1     4717.69     4434.13     41.37 o
   4   1   1      393.24      341.36     35.94 o
   5   1   1      134.02      133.71     21.38 o
   6   1   1     2534.10     2607.26     52.65 o
   7   1   1     2432.21     2584.23     55.64 o
  -7   2   1      291.79      254.07     19.94 o
  -6   2   1        9.05        7.62      4.28 o
  -5   2   1      388.55      390.31     23.91 o
  -4   2   1    11468.22    12149.33    273.96 o
  -3   2   1     5787.62     6100.60     93.66 o
  -2   2   1     1540.83     1548.32     40.50 o
  -1   2   1     1419.29     1311.19     27.97 o
   0   2   1      520.18      582.91     11.88 o
   1   2   1     7627.00     8188.23     74.41 o
   2   2   1     1018.56     1000.09     19.22 o
   3   2   1     4040.94     4082.97     95.20 o
   4   2   1     2010.65     1948.68     72.42 o
   5   2   1       20.11       29.53      7.54 o
   6   2   1       14.04       14.71      5.42 o
   7   2   1      552.97      496.25     24.30 o
  -7   3   1     1661.30     1765.72     44.08 o
  -6   3   1      269.29      261.71     19.34 o
  -5   3   1       90.96       80.37     10.66 o
  -4   3   1      201.28      201.22     33.74 o
  -3   3   1    15207.67    15633.07    222.30 o
  -2   3   1    17850.43    17474.65    259.44 o
  -1   3   1       70.32       68.77      4.84 o
   0   3   1     3795.09     3813.01     37.36 o
   1   3   1     6798.97     6668.65    177.90 o
   2   3   1    22978.64    23385.05    574.82 o
   3   3   1     4083.11     4054.72     38.06 o
   4   3   1      498.21      477.76     16.90 o
   5   3   1       69.17       65.46      8.66 o
   6   3   1      370.99      339.26     32.94 o
   7   3   1      654.37      701.83     22.53 o
  -7   4   1       48.58       31.07     17.89 o
  -6   4   1      535.14      475.17     72.56 o
  -5   4   1      224.82      209.67     21.86 o
  -4   4   1     2937.96     3080.51     57.20 o
  -3   4   1       95.89       82.63     11.22 o
  -2   4   1     2312.92     2176.81     26.43 o
  -1   4   1    16051.83    16143.73    341.81 o
   0   4   1      365.54      399.88      9.99 o
   1   4   1     1673.38     1700.74     45.74 o
   2   4   1      773.36      730.22     17.55 o
   3   4   1    24938.11    25539.36    429.89 o
   5   4   1        3.80       23.46      4.71 o
   6   4   1       38.21       17.87     12.57 o
   7   4   1     1912.34     1973.74     66.88 o
  -6   5   1     1242.05     1277.66     39.04 o
  -5   5   1        3.11       14.60      8.97 o
  -4   5   1      438.93      423.14     53.63 o
  -3   5   1     9609.74     9944.72    262.83 o
  -2   5   1     8305.67     8353.15    212.47 o
  -1   5   1     1530.14     1593.06     39.16 o
   0   5   1     1635.41     1596.09     34.63 o
   1   5   1     1231.77     1141.17     25.39 o
   2   5   1     7820.81     8202.82     86.74 o
   3   5   1     2054.32     1953.58     71.40 o
   4   5   1      931.93      871.55     28.96 o
   5   5   1     1171.44     1063.57     42.41 o
   6   5   1        8.84       18.24     12.04 o
   7   5   1      428.23      346.03     25.45 o
  -6   6   1      478.26      534.91     19.26 o
  -5   6   1      711.00      707.09     34.84 o
  -4   6   1      119.24      112.95     20.69 o
  -3   6   1       31.39       12.26      9.72 o
  -2   6   1     5148.50     5311.08    115.13 o
  -1   6   1    11708.46    11715.29    120.14 o
   0   6   1      446.46      382.36      9.00 o
   1   6   1      664.81      730.77     19.64 o
   2   6   1      895.95      839.21     26.38 o
   3   6   1    12251.05    12858.33    137.74 o
   4   6   1     4047.43     4058.35     75.24 o
   5   6   1       26.99       13.66      4.67 o
   6   6   1      101.77      105.40     23.58 o
   7   6   1      128.05      105.11     17.75 o
  -5   7   1       45.81       23.41      9.26 o
  -4   7   1       14.06        5.26     10.91 o
  -3   7   1      821.14      823.26     99.64 o
  -2   7   1     2025.50     2021.92     46.30 o
  -1   7   1      796.87      813.53     40.21 o
   0   7   1     3805.21     3416.76    103.93 o
   1   7   1       30.45       23.48      3.52 o
   2   7   1       28.13       28.74      6.96 o
   3   7   1       71.06       86.37     10.24 o
   4   7   1     4196.12     4338.03     88.41 o
   5   7   1     8111.58     8674.75    213.39 o
   6   7   1        8.31        8.66     10.99 o
   7   7   1       39.76       24.91     10.99 o
  -5   8   1     1765.62     1699.95     51.34 o
  -4   8   1        2.64       12.25      8.91 o
  -3   8   1      537.58      520.60     63.46 o
  -2   8   1     1450.40     1489.60     41.97 o
  -1   8   1    14877.76    15382.00    593.78 o
   0   8   1     2807.82     2689.04     62.15 o
   1   8   1      110.60      108.38     13.43 o
   2   8   1       27.61       41.16      7.19 o
   3   8   1     4098.31     4047.77     85.61 o
   4   8   1      886.27      869.99     30.32 o
   5   8   1       18.97       28.51     14.43 o
   6   8   1     1492.82     1395.03     52.93 o
  -4   9   1      301.56      286.20     41.35 o
  -3   9   1      377.03      356.07     38.28 o
  -2   9   1       80.07       86.65      9.90 o
  -1   9   1     3714.30     3572.87     73.07 o
   0   9   1     2890.10     2971.93     83.03 o
   1   9   1     2967.23     2958.52     54.41 o
   2   9   1       26.96       23.63      5.22 o
   3   9   1      273.18      221.49     24.74 o
   4   9   1     1678.85     1691.08     44.02 o
   5   9   1     2292.17     2450.73     73.70 o
   6   9   1       86.34       99.43     20.44 o
  -3  10   1        1.88       26.26      8.58 o
  -2  10   1     1744.31     1806.36     80.99 o
  -1  10   1     2114.07     2192.09     70.71 o
   0  10   1     1207.80     1149.46     51.44 o
   1  10   1      753.77      798.41     27.55 o
   2  10   1      152.02      148.54     21.78 o
   3  10   1      105.50      121.05     16.60 o
   4  10   1        0.97       22.38      8.21 o
   5  10   1     1247.49     1233.27    108.88 o
  -3  11   1       61.44       58.61      9.18 o
  -2  11   1       15.25       22.11      8.08 o
  -1  11   1     1516.19     1495.83    120.29 o
   0  11   1     7325.13     7542.60    253.51 o
   1  11   1      767.20      736.19     72.83 o
   2  11   1      115.68      106.19     21.24 o
   3  11   1       21.59       23.14      6.13 o
   4  11   1     2085.43     2183.72     55.36 o
   5  11   1      472.04      486.08     35.98 o
  -1  12   1      480.20      426.47     34.53 o
   0  12   1      433.92      389.22     58.04 o
   1  12   1     2696.14     2663.70     89.71 o
   2  12   1     1144.68     1187.77    101.69 o
   3  12   1       23.33       33.77     17.49 o
   4  12   1        0.39       25.76      7.69 o
  -2 -12   2       43.03       52.47     13.31 o
  -1 -12   2      875.13      843.20     82.86 o
   0 -12   2      832.94      728.95     66.23 o
  -4 -11   2       92.18       74.05     10.82 o
  -3 -11   2      575.28      565.56     65.32 o
  -2 -11   2     2953.20     2837.81     64.12 o
  -1 -11   2      765.62      731.71     88.60 o
   0 -11   2      120.33      125.68     18.21 o
   1 -11   2      372.62      342.40     36.82 o
   2 -11   2      484.00      462.85     24.04 o
  -5 -10   2      553.27      629.42     49.43 o
  -4 -10   2        0.81        6.36      9.32 o
  -3 -10   2        0.85       17.52      7.34 o
  -2 -10   2      644.87      613.79     29.96 o
  -1 -10   2     7142.35     7002.79    192.08 o
   0 -10   2     2334.39     2430.77    111.05 o
   1 -10   2       79.85       67.44     15.63 o
   2 -10   2        1.86        3.78      6.33 o
   3 -10   2     2327.68     2456.76     45.61 o
  -6  -9   2     1675.06     1656.20     38.23 o
  -5  -9   2       57.06       32.28      7.73 o
  -4  -9   2       74.77       93.26     27.49 o
  -3  -9   2        3.50       10.30     14.95 o
  -2  -9   2     1255.75     1242.05     29.46 o
  -1  -9   2      121.59      107.40     16.30 o
   0  -9   2      669.01      599.60     87.93 o
   1  -9   2     3242.21     3291.03     62.07 o
   2  -9   2        5.47       14.23      6.72 o
   3  -9   2       16.54       35.80      9.74 o
   4  -9   2     1038.35      985.77    132.84 o
  -6  -8   2      961.72      993.91     40.22 o
  -5  -8   2     3081.37     3551.56    169.70 o
  -4  -8   2     1317.39     1303.97     52.05 o
  -3  -8   2      531.28      565.17     68.84 o
  -2  -8   2     1227.27     1130.89     54.85 o
  -1  -8   2     6842.23     7367.18    135.16 o
   0  -8   2     1357.17     1145.04    111.63 o
   1  -8   2      258.97      213.34     20.34 o
   2  -8   2      218.51      193.84     34.73 o
   3  -8   2      435.47      459.14     64.20 o
   4  -8   2     1021.00     1024.88     29.28 o
   5  -8   2       13.63       31.63      8.21 o
  -6  -7   2       49.30       65.01     16.32 o
  -5  -7   2      538.51      553.35     73.84 o
  -4  -7   2     2306.75     2396.87     76.76 o
  -3  -7   2     1870.65     2021.17     75.54 o
  -1  -7   2      155.81      126.60     16.41 o
   0  -7   2    13691.48    13329.93    244.92 o
   1  -7   2     6183.87     6978.66    212.13 o
   2  -7   2     1370.30     1279.53     56.25 o
   3  -7   2        8.73        6.04      7.52 o
   4  -7   2     2364.86     2440.14     77.36 o
   5  -7   2     4075.48     4450.29    123.86 o
  -7  -6   2        8.64        9.43      8.34 o
  -6  -6   2     1892.71     1953.57     64.23 o
  -5  -6   2     7685.54     8459.05    218.93 o
  -4  -6   2        1.31        4.92      8.06 o
  -3  -6   2      622.74      821.42     76.01 o
  -2  -6   2      288.69      274.90     43.17 o
  -1  -6   2     6460.60     6390.67    109.78 o
   0  -6   2     2378.18     2424.32     65.19 o
   1  -6   2     1462.02     1467.32     48.88 o
   2  -6   2     9037.08     9296.15    211.29 o
   3  -6   2      875.69      850.98     45.94 o
   4  -6   2      390.75      319.74     47.09 o
   5  -6   2      222.45      189.06     20.56 o
   6  -6   2     3212.05     3371.73     97.72 o
  -7  -5   2       16.07       13.31      5.61 o
  -6  -5   2        5.57       10.50      4.67 o
  -5  -5   2      799.49      743.16     24.64 o
  -4  -5   2    11637.76    12227.60    906.11 o
  -3  -5   2     4163.73     4377.84     74.73 o
  -2  -5   2        3.44        8.52      8.16 o
  -1  -5   2      337.72      305.76     12.57 o
   0  -5   2    10479.81    10665.17     75.63 o
   1  -5   2    14006.31    14119.60    142.86 o
   2  -5   2      955.34      970.85     19.56 o
   3  -5   2     1164.18     1134.36     32.05 o
   4  -5   2      434.95      382.58     31.43 o
   5  -5   2     1861.29     1972.77     57.85 o
   6  -5   2      263.85      258.23     26.36 o
  -7  -4   2       27.61       18.71      6.89 o
  -6  -4   2      355.04      355.94     39.58 o
  -5  -4   2     1073.56     1021.84     31.01 o
  -4  -4   2      514.71      529.44     78.77 o
  -3  -4   2     3533.50     3363.46     83.51 o
  -2  -4   2     3852.47     4093.74     93.86 o
  -1  -4   2      334.35      303.96     14.17 o
   0  -4   2     1675.78     1642.08     37.01 o
   1  -4   2     3811.17     3642.73     33.96 o
   2  -4   2    13568.41    13661.09    118.97 o
   3  -4   2     1925.99     1932.82     31.01 o
   4  -4   2       96.92       70.64     16.46 o
   5  -4   2      737.21      692.79     24.05 o
   6  -4   2     4179.63     4558.68     87.41 o
  -7  -3   2       93.51       68.72      9.17 o
  -6  -3   2      122.84       90.02     11.70 o
  -5  -3   2     3010.37     3049.76     86.25 o
  -4  -3   2     9966.15     9006.74    201.11 o
  -3  -3   2      342.22      255.05     33.07 o
  -2  -3   2     1423.58     1374.33     39.01 o
  -1  -3   2      180.04      164.83     22.49 o
   0  -3   2     9566.12     9507.00    127.23 o
   1  -3   2     6677.68     6864.48     59.53 o
   2  -3   2     2608.20     2795.41     26.05 o
   3  -3   2     5843.26     6029.98     82.97 o
   4  -3   2     1276.10     1162.81     56.58 o
   5  -3   2      233.38      199.24     17.21 o
   6  -3   2      187.54      166.70     22.90 o
   7  -3   2     2021.09     2139.99     42.07 o
  -7  -2   2      735.42      717.33     37.30 o
  -6  -2   2       67.59       52.46     10.98 o
  -5  -2   2       37.23       35.60      9.13 o
  -4  -2   2     3634.80     3733.98     45.14 o
  -3  -2   2    11810.49    11893.98    576.02 o
  -2  -2   2    14072.19    14658.48    155.78 o
  -1  -2   2      303.64      276.77     13.85 o
   0  -2   2      324.94      329.52      9.78 o
   1  -2   2    12235.58    12864.57    139.20 o
   2  -2   2    41956.55    44587.20   1148.00 o
   3  -2   2     2801.40     2801.30     42.60 o
   4  -2   2      396.58      388.81     43.87 o
   5  -2   2       35.83       42.18      6.18 o
   6  -2   2     2384.74     2354.19     72.81 o
   7  -2   2      882.97      929.01     23.77 o
  -7  -1   2       32.41       53.10     27.45 o
  -6  -1   2     1235.15     1365.56     42.36 o
  -5  -1   2     1649.92     1730.77     49.48 o
  -4  -1   2     3335.20     3430.42     71.90 o
  -3  -1   2     1855.65     2072.43     22.06 o
  -2  -1   2     9912.15    10265.24    155.82 o
  -1  -1   2     1973.99     2028.56     46.18 o
   0  -1   2      922.11      911.56     24.02 o
   1  -1   2      546.06      521.93     19.96 o
   2  -1   2     8216.17     8627.49    101.26 o
   3  -1   2     7232.60     7166.85     96.38 o
   4  -1   2     6019.95     6402.17     70.71 o
   5  -1   2        7.86       12.34     10.84 o
   6  -1   2        4.03       13.94     24.40 o
   7  -1   2     1739.34     1801.86     53.79 o
  -7   0   2     2307.70     2591.90     55.12 o
  -6   0   2      145.82      162.70     26.99 o
  -5   0   2       85.83       79.34     16.67 o
  -4   0   2     5562.49     5992.20     92.38 o
  -3   0   2     8635.59     8300.72     69.35 o
  -2   0   2     9425.82     9953.71    150.92 o
  -1   0   2        0.18        6.32      6.29 o
   0   0   2     1701.42     1646.88     65.23 o
   1   0   2     5558.55     5928.93    128.63 o
   2   0   2    14165.32    14162.17    216.68 o
   3   0   2      587.51      605.62     18.61 o
   4   0   2     4043.09     4036.20     37.59 o
   5   0   2     1070.62     1079.26     29.91 o
   6   0   2      219.35      198.07     21.94 o
   7   0   2        3.12       13.84     12.12 o
  -7   1   2      466.89      435.33     26.14 o
  -6   1   2     1767.32     1873.05     58.97 o
  -5   1   2      396.52      375.83     38.56 o
  -4   1   2      775.26      764.39     33.57 o
  -3   1   2     3079.36     3063.50     36.25 o
  -2   1   2    25020.67    26407.52    387.33 o
  -1   1   2    28966.92    28566.05    491.03 o
   0   1   2      182.46      219.06     31.94 o
   1   1   2       86.55       89.27      4.00 o
   2   1   2    18967.73    19583.97    203.54 o
   5   1   2      390.15      402.83     62.98 o
   6   1   2       89.57       58.49     26.83 o
   7   1   2     1462.42     1600.78     41.22 o
  -7   2   2     2063.07     2087.44     40.53 o
  -6   2   2      584.13      471.07     45.27 o
  -5   2   2       74.12       78.77     14.98 o
  -4   2   2      868.47      874.06     44.10 o
  -3   2   2     4692.92     4351.16     38.33 o
  -2   2   2     7952.15     8574.70    129.97 o
  -1   2   2     3475.41     3113.78     34.35 o
   0   2   2     1204.85     1181.17     30.80 o
   1   2   2     5936.73     6342.89     56.09 o
   2   2   2      384.42      307.26     11.16 o
   3   2   2     5991.68     6387.78    109.51 o
   4   2   2     6377.31     6677.33     72.86 o
   5   2   2     5475.83     5944.87    100.86 o
   6   2   2       52.04       52.38      9.88 o
   7   2   2       15.14       20.36      7.13 o
  -7   3   2     2125.50     2317.87    132.72 o
  -6   3   2     3638.02     3882.52    138.19 o
  -5   3   2      468.44      350.75     41.09 o
  -4   3   2        0.79       -2.78     12.29 o
  -2   3   2     6923.55     6604.98     58.55 o
  -1   3   2    14854.28    14117.59    119.73 o
   0   3   2     6803.27     7300.69    152.93 o
   1   3   2      791.33      873.51     33.72 o
   2   3   2       87.71       71.38      6.74 o
   3   3   2     7326.37     7688.36    116.89 o
   4   3   2        8.69       20.89     17.07 o
   5   3   2     1166.67     1120.54     32.56 o
   6   3   2     1098.19     1102.98     29.68 o
   7   3   2      522.01      463.19     26.44 o
  -7   4   2      404.67      423.15     51.74 o
  -6   4   2      171.54      161.91     45.30 o
  -5   4   2     3244.98     3419.78     64.15 o
  -4   4   2      406.76      381.55     40.69 o
  -3   4   2     1354.80     1423.45     57.50 o
  -2   4   2       91.03      103.90      7.40 o
  -1   4   2    36292.77    35688.31   1383.27 o
   0   4   2    28373.75    29050.94    244.34 o
   1   4   2     3437.89     3672.52    199.83 o
   2   4   2       20.08       43.60     15.98 o
   3   4   2     5960.58     5116.22     73.92 o
   4   4   2    11841.22    12818.67    191.26 o
   5   4   2     6125.75     6433.65    171.51 o
   6   4   2      111.09       84.78     20.50 o
   7   4   2       97.28       93.85     16.44 o
  -6   5   2     4444.50     5078.73    168.93 o
  -5   5   2     1992.50     1882.58     99.25 o
  -4   5   2      128.10       93.80     20.37 o
  -3   5   2      922.28      870.94     39.38 o
  -2   5   2     7940.62     7306.30    293.84 o
  -1   5   2     7006.97     6931.48     89.56 o
   0   5   2      156.95      181.19     15.79 o
   1   5   2     4479.87     4457.64    140.63 o
   2   5   2        0.20       16.50      8.96 o
   3   5   2      525.28      417.59     12.49 o
   4   5   2       10.57       26.32     12.95 o
   5   5   2     4990.52     5206.44    141.96 o
   6   5   2     2704.69     2772.48     83.29 o
   7   5   2      209.09      173.31     23.17 o
  -6   6   2      632.92      572.25     32.86 o
  -5   6   2     6012.42     6446.62    178.47 o
  -4   6   2     1953.37     2016.90     40.10 o
  -3   6   2       25.10       39.18     15.53 o
  -2   6   2      330.89      334.26     24.56 o
  -1   6   2    11466.78    10803.62    206.14 o
   0   6   2     9785.25     9769.17    140.44 o
   1   6   2     6807.94     7414.02     78.39 o
   2   6   2      148.38      134.17     11.57 o
   3   6   2      480.93      400.02     29.99 o
   4   6   2     2523.17     2485.14     47.49 o
   5   6   2      878.87      756.31     29.39 o
   6   6   2      308.84      270.26     26.94 o
   7   6   2      309.71      323.72     24.41 o
  -5   7   2       90.30       56.68     25.57 o
  -4   7   2     1751.76     1659.22     87.16 o
  -2   7   2     1742.91     1625.28     46.33 o
  -1   7   2        0.62        3.65     12.54 o
   1   7   2    18804.09    20560.83    295.52 o
   2   7   2      790.15      712.03     15.03 o
   3   7   2       43.33       65.46      8.23 o
   4   7   2     1200.88     1175.42     52.76 o
   5   7   2     7102.15     7370.30    186.42 o
   6   7   2     1173.33     1197.95     72.67 o
   7   7   2      115.51       87.87     16.56 o
  -5   8   2     4781.20     5490.85   1151.28 o
  -4   8   2     1640.64     1630.91     72.97 o
  -3   8   2      163.53      176.57     29.79 o
  -2   8   2      951.44      987.85     34.25 o
  -1   8   2     6648.13     6965.18    129.15 o
   0   8   2     3335.45     3074.94     99.74 o
   1   8   2      140.65      147.70     18.46 o
   2   8   2     4341.51     4491.62     63.40 o
   3   8   2        0.52       26.26     12.18 o
   4   8   2      326.47      264.57     39.88 o
   5   8   2      422.66      419.92     32.43 o
   6   8   2     2085.52     2059.46     68.07 o
  -4   9   2     3356.43     3557.73    107.66 o
  -3   9   2     4108.93     4501.26    177.92 o
  -2   9   2       40.54       32.96      7.52 o
  -1   9   2      263.19      209.64     35.12 o
   1   9   2    13215.89    13228.40    260.97 o
   2   9   2     1297.32     1188.59     77.19 o
   3   9   2      467.65      446.88     65.74 o
   4   9   2      174.43      208.88     23.62 o
   5   9   2     1668.21     1655.48     74.18 o
   6   9   2      823.44      873.90     39.46 o
  -4  10   2      271.27      354.81     48.78 o
  -3  10   2      499.88      680.96     71.37 o
  -2  10   2      856.58      912.30     75.20 o
  -1  10   2       93.16       87.09     16.41 o
   0  10   2       33.10       33.20      6.74 o
   1  10   2      505.59      468.14     46.35 o
   2  10   2     4849.14     5850.56    435.71 o
   3  10   2     1362.71     1273.30     33.63 o
   4  10   2      135.80      101.57     14.97 o
   5  10   2      152.71      109.50     15.64 o
   6  10   2     1005.44      960.67     40.12 o
  -3  11   2     1785.62     1860.71     53.61 o
  -2  11   2        2.14        9.04      5.25 o
  -1  11   2        0.50       23.39      7.65 o
   0  11   2     2029.43     1995.78     59.58 o
   1  11   2     1634.18     1559.91     48.98 o
   2  11   2       98.43       90.23     27.23 o
   3  11   2      736.36      702.87     48.05 o
   4  11   2      153.41      147.28     20.88 o
   5  11   2       58.39       50.60     11.96 o
  -1  12   2       27.29       35.86      5.86 o
   0  12   2        1.73        5.71      2.41 o
   1  12   2      853.40      562.11     17.79 o
   2  12   2     4981.94     4879.54    111.72 o
   3  12   2      655.87      649.54     37.69 o
   4  12   2       21.46       46.61     11.85 o
  -4 -11   3        1.50       18.00      9.73 o
  -3 -11   3      309.24      332.45     53.04 o
  -2 -11   3       65.58       53.57     24.55 o
  -1 -11   3      957.43     1023.10    123.84 o
   0 -11   3       19.67       25.34      9.24 o
   1 -11   3      917.60      949.54    106.80 o
  -5 -10   3     1235.75     1344.40     58.37 o
  -4 -10   3     2112.01     2353.89    111.13 o
  -3 -10   3       95.35       91.02     37.41 o
  -2 -10   3       34.51       37.69      7.16 o
  -1 -10   3      549.70      561.35     27.70 o
   0 -10   3     4387.60     4282.75    173.26 o
   1 -10   3     2466.37     2290.20     92.03 o
   2 -10   3      114.62      103.05     17.23 o
   3 -10   3      647.43      573.66     44.65 o
  -5  -9   3      385.08      391.78     25.31 o
  -4  -9   3      583.14      644.47     41.89 o
  -3  -9   3     3540.66     3801.86    154.75 o
  -2  -9   3      282.79      319.72     50.32 o
  -1  -9   3      296.82      311.05     29.48 o
   0  -9   3       30.14       38.54     10.48 o
   1  -9   3     8566.07     8748.68    227.54 o
   2  -9   3     3754.98     3845.69    109.20 o
   3  -9   3      151.63      136.65     15.81 o
   4  -9   3        0.01       10.37      4.61 o
  -6  -8   3       13.58       16.24     11.06 o
  -5  -8   3     2123.07     2598.38    151.66 o
  -4  -8   3     2225.97     2389.03    100.73 o
  -3  -8   3      195.75      170.71     27.12 o
  -2  -8   3      551.27      713.57     78.98 o
  -1  -8   3       35.91       44.14     12.67 o
   0  -8   3     1158.96     1089.00    100.64 o
   1  -8   3     3391.67     3225.25     86.22 o
   2  -8   3      895.59      866.25     44.49 o
   3  -8   3     3016.63     3148.75     91.61 o
   4  -8   3      172.94      136.56     62.27 o
  -6  -7   3       17.38       19.57      6.38 o
  -5  -7   3      147.45      187.07     23.48 o
  -4  -7   3     2622.87     2903.64     99.70 o
  -3  -7   3     1759.30     1908.98     89.75 o
  -2  -7   3      739.20      674.66     40.55 o
  -1  -7   3      123.50      118.45     16.23 o
   0  -7   3     2819.05     1450.23     36.14 o
   1  -7   3     4623.54     4693.92     79.42 o
   2  -7   3     4779.38     4953.86     95.44 o
   3  -7   3       29.69       15.84      4.28 o
   4  -7   3      635.91      504.69    127.10 o
   5  -7   3       72.73       55.86     11.98 o
  -7  -6   3       13.74       23.14      5.69 o
  -6  -6   3      465.26      325.60     58.42 o
  -5  -6   3     1240.45     1316.76     55.11 o
  -4  -6   3       70.27      114.23     13.88 o
  -3  -6   3       18.14       14.09      4.44 o
  -2  -6   3     4495.97     4676.11    113.33 o
  -1  -6   3      761.95      756.82     37.87 o
   0  -6   3      185.08      162.92     14.12 o
   1  -6   3      518.31      476.50     10.80 o
   2  -6   3    13575.68    14298.39    226.88 o
   3  -6   3     1972.93     1965.39     44.40 o
   4  -6   3      933.07      816.47     23.94 o
   5  -6   3        3.44       17.40      8.00 o
   6  -6   3      928.98      859.65     58.00 o
  -7  -5   3      955.79      996.71     56.92 o
  -6  -5   3       34.52       24.03      4.39 o
  -5  -5   3      226.84      163.13     35.25 o
  -4  -5   3     7664.58     8230.42    545.33 o
  -3  -5   3     9903.21     9898.26    622.04 o
  -2  -5   3      938.74      796.08     29.08 o
  -1  -5   3       29.03       33.27      8.22 o
   0  -5   3        0.45        7.95      2.89 o
   2  -5   3     3753.81     3819.78    119.29 o
   3  -5   3       32.65       28.31      5.27 o
   4  -5   3     1500.14     1573.64     45.76 o
   5  -5   3      122.43      105.70     20.01 o
   6  -5   3      228.15      235.16     18.59 o
  -7  -4   3      419.22      361.41     34.98 o
  -6  -4   3      527.04      491.14     40.98 o
  -5  -4   3       32.18       13.84      8.55 o
  -4  -4   3      248.70      242.34     43.32 o
  -3  -4   3      930.67      860.55     30.52 o
  -2  -4   3    11611.87    11871.13    261.80 o
  -1  -4   3     3181.29     3084.35     29.20 o
   0  -4   3      474.29      496.02     21.40 o
   1  -4   3      139.10      127.86     19.35 o
   3  -4   3     8432.47     8769.31    114.41 o
   4  -4   3      795.96      759.09     32.37 o
   5  -4   3      288.16      324.91     36.80 o
   6  -4   3      404.52      482.77     32.02 o
  -7  -3   3     1132.35     1004.22     35.80 o
  -6  -3   3      320.31      305.94     45.47 o
  -5  -3   3      555.26      505.99     28.38 o
  -4  -3   3      520.54      481.49     73.47 o
  -3  -3   3     5932.98     6394.71    102.47 o
  -2  -3   3        7.76       33.79      4.92 o
  -1  -3   3     7142.52     6852.58    106.71 o
   0  -3   3     4328.54     4075.94     44.74 o
   1  -3   3     1682.98     1774.36     61.53 o
   2  -3   3      404.29      435.47     14.83 o
   3  -3   3     4933.07     5062.87     79.98 o
   4  -3   3    10465.62    10906.26    199.59 o
   5  -3   3     1225.21     1221.53     34.56 o
   6  -3   3        0.94        6.40      7.93 o
   7  -3   3      343.55      337.34     38.81 o
  -7  -2   3     2684.06     2937.67     81.75 o
  -6  -2   3     3671.81     3792.84     69.44 o
  -5  -2   3        9.12        6.95      4.17 o
  -4  -2   3      166.56      200.71     17.30 o
  -3  -2   3     5465.22     5570.59     62.45 o
  -2  -2   3    43511.54    45915.23   1674.84 o
  -1  -2   3     7359.25     6859.76    104.93 o
   0  -2   3        1.10        5.25      3.04 o
   1  -2   3       52.68       69.80      5.79 o
   2  -2   3    12641.30    13741.65    145.08 o
   3  -2   3     4521.14     4649.25     51.93 o
   4  -2   3      332.17      296.08     47.95 o
   5  -2   3     1563.66     1578.04     34.59 o
   6  -2   3      195.79      252.02     18.76 o
   7  -2   3      649.09      597.67     27.90 o
  -7  -1   3       87.31       76.93     13.52 o
  -6  -1   3       94.92      128.74     23.36 o
  -5  -1   3      553.78      491.91     27.13 o
  -4  -1   3        7.74        6.75      2.75 o
  -3  -1   3     1592.10     1648.44     53.04 o
  -2  -1   3      556.50      487.29     22.15 o
  -1  -1   3    13753.21    13073.54    194.39 o
   0  -1   3    28160.57    28322.90   1328.41 o
   1  -1   3        0.43        9.26      2.53 o
   2  -1   3     1281.96     1407.93     39.84 o
   3  -1   3     8420.40     9222.06     95.99 o
   4  -1   3    15107.53    15968.43    335.74 o
   5  -1   3     1032.80      986.07     24.94 o
   6  -1   3       14.41       19.30      5.84 o
   7  -1   3      215.02      167.49     15.89 o
  -7   0   3     1475.89     1437.62     70.08 o
  -6   0   3     1759.70     1737.75     56.53 o
  -5   0   3      645.15      525.62     49.50 o
  -4   0   3      484.74      475.37     21.03 o
  -3   0   3     1537.99     1487.89     59.84 o
  -2   0   3    12837.59    14267.58    214.32 o
  -1   0   3        4.83       63.92     12.89 o
   0   0   3     7087.46     7976.57    189.03 o
   1   0   3     2440.31     2497.28     29.42 o
   2   0   3       10.16       24.26      6.83 o
   3   0   3     1415.46     1459.81     57.97 o
   5   0   3     9404.72     9910.51    287.81 o
   6   0   3     1422.65     1352.36     50.49 o
   7   0   3       39.58       24.12      7.44 o
  -7   1   3      149.29      148.06     15.45 o
  -6   1   3     3363.83     3637.17     98.66 o
  -5   1   3     5369.02     5822.85    152.25 o
  -4   1   3      679.35      672.15     25.60 o
  -3   1   3      347.63      354.92     24.02 o
  -2   1   3     4125.71     3938.53     69.53 o
  -1   1   3    35798.70    32568.67   1186.46 o
   0   1   3    17849.57    18748.14    498.79 o
   1   1   3     2858.71     3279.13    160.16 o
   2   1   3      167.95      149.15     10.61 o
   3   1   3     4563.67     4372.86     48.61 o
   4   1   3     8393.67     8414.47     89.38 o
   5   1   3      697.97      666.81     21.55 o
   6   1   3     1590.61     1517.01     40.15 o
   7   1   3      185.79      182.22     17.30 o
  -7   2   3     1208.44     1335.01     63.12 o
  -6   2   3     1767.04     1767.78     74.95 o
  -5   2   3      304.28      327.57     45.16 o
  -4   2   3     2450.68     2464.77     63.13 o
  -3   2   3        6.46       -2.67      6.29 o
  -2   2   3     4775.37     4662.72     74.33 o
  -1   2   3     1097.27      932.56     26.03 o
   0   2   3     6335.75     6890.79    172.23 o
   1   2   3    50759.55    53791.05   1958.06 o
   2   2   3     1000.01      995.95     39.59 o
   3   2   3       22.67       22.93      7.21 o
   4   2   3      864.54      872.18     39.94 o
   5   2   3     9303.70     9163.33    177.96 o
   6   2   3     4514.94     4632.48     86.28 o
   7   2   3       56.99       70.28     19.51 o
  -7   3   3      107.22       71.91      9.09 o
  -6   3   3     2387.40     2468.08    102.39 o
  -5   3   3     3604.56     3831.59    106.28 o
  -4   3   3     2823.45     2890.86     74.10 o
  -3   3   3      576.19      550.39     32.59 o
  -2   3   3     3850.64     4257.36     68.38 o
  -1   3   3    12577.71    12456.87    664.30 o
   0   3   3     1577.86     1365.41     35.80 o
   1   3   3     3597.53     3771.14     60.67 o
   2   3   3     4297.94     4646.69     75.60 o
   3   3   3      974.57      987.78     41.48 o
   4   3   3      718.07      606.17     31.48 o
   5   3   3      461.99      411.03     22.83 o
   6   3   3     1526.33     1411.75     48.07 o
   7   3   3     1976.49     1978.22     65.82 o
  -6   4   3      190.11      150.88     12.67 o
  -5   4   3     5778.69     6522.53    163.77 o
  -4   4   3     3063.53     3138.73     79.82 o
  -2   4   3        3.00        8.33      3.16 o
  -1   4   3     9482.46     9677.68    101.85 o
   0   4   3     9866.54     9410.35     99.22 o
   1   4   3    15849.75    16433.23    243.33 o
   2   4   3        1.87        8.57      7.49 o
   3   4   3      164.27      164.70     14.48 o
   4   4   3     2024.74     2095.14     58.05 o
   5   4   3     7323.79     7415.31    194.75 o
   6   4   3      143.71      128.82     20.52 o
   7   4   3      364.09      323.67     23.48 o
  -6   5   3     1685.82     1781.16     40.17 o
  -5   5   3     3927.94     4357.37    115.19 o
  -4   5   3      370.45      363.67     53.19 o
  -3   5   3     3249.74     3149.88     84.48 o
  -2   5   3      402.70      391.88     22.26 o
  -1   5   3     4547.53     4430.26     45.23 o
   0   5   3       56.35       80.43      6.43 o
   1   5   3    13112.07    13530.00    201.97 o
   2   5   3    11920.00    12152.46    174.31 o
   3   5   3      361.37      293.55     19.65 o
   4   5   3      434.81      410.81     23.71 o
   5   5   3     1763.39     1735.96     58.32 o
   6   5   3     4536.52     4657.61    125.12 o
   7   5   3     3509.24     3466.86    102.52 o
  -6   6   3        2.02        3.96      3.47 o
  -5   6   3     2798.23     3013.79     87.83 o
  -4   6   3     6170.54     6767.35    186.57 o
  -3   6   3     4082.52     4083.94    100.36 o
  -2   6   3       94.30       70.40      8.06 o
  -1   6   3      171.41      151.32     10.02 o
   0   6   3     7366.76     6737.26    100.20 o
   1   6   3     5571.16     5306.44     79.76 o
   2   6   3        7.21       11.30      7.59 o
   3   6   3     1241.61     1138.57     56.77 o
   4   6   3       57.72       41.52     10.21 o
   5   6   3     1014.53      932.52     37.93 o
   6   6   3       16.27       35.63     12.66 o
   7   6   3      747.71      619.30     32.29 o
  -5   7   3      375.01      417.91     35.87 o
  -4   7   3      677.71      673.90     27.69 o
  -3   7   3     4638.58     4943.61    131.52 o
  -2   7   3     3455.49     3275.35     83.97 o
  -1   7   3        8.81       12.51      1.62 o
   0   7   3       66.56      107.73     12.53 o
   1   7   3     8950.30     9198.71    200.80 o
   2   7   3     4034.06     3818.08     69.19 o
   3   7   3     1586.65     1351.70     57.02 o
   4   7   3       57.25       43.63     23.05 o
   5   7   3      256.98      237.96     33.43 o
   6   7   3      991.25     1002.23     62.33 o
   7   7   3      716.50      632.02     32.94 o
  -5   8   3     1068.34     1168.46     61.78 o
  -4   8   3     3139.17     3319.68    136.08 o
  -3   8   3       21.13       30.89      7.64 o
  -2   8   3      775.97      806.09     26.79 o
  -1   8   3     1323.43     1260.68     35.28 o
   0   8   3     1400.71     1397.67     36.02 o
   1   8   3      851.53      831.40     18.13 o
   2   8   3     2968.02     3072.21     70.15 o
   3   8   3     5173.31     5133.60    135.64 o
   4   8   3      314.51      261.88     19.01 o
   5   8   3      431.13      407.08     31.60 o
   6   8   3      599.39      520.43     31.15 o
   7   8   3     1421.95     1402.65     49.97 o
  -4   9   3     1627.30     1739.60     62.70 o
  -3   9   3     7163.10     7469.96    291.67 o
  -2   9   3     2815.60     2967.11     80.03 o
  -1   9   3       24.87       20.65      5.50 o
   0   9   3        4.23        7.97      1.98 o
   1   9   3     3420.56     3283.90     51.17 o
   2   9   3     4258.38     4399.16    148.49 o
   3   9   3     1846.04     1747.04     55.79 o
   4   9   3      759.97      802.89     33.16 o
   5   9   3       50.79       33.74     13.25 o
   6   9   3     1443.37     1419.24     48.19 o
  -4  10   3      362.65      423.42     54.21 o
  -3  10   3        1.01       21.52      5.23 o
  -2  10   3     4675.13     4793.36    188.31 o
  -1  10   3     1344.71     1439.31     46.65 o
   0  10   3      349.38      362.89     55.28 o
   1  10   3      734.70      714.14     57.34 o
   2  10   3     3689.24     3574.11     69.69 o
   3  10   3     2807.68     2979.00     79.90 o
   4  10   3     1588.38     1567.52     69.22 o
   5  10   3       17.12       14.00      8.32 o
   6  10   3       29.30       18.66     12.59 o
  -3  11   3     1562.75     1870.39     55.90 o
  -2  11   3      365.86      454.20     48.38 o
  -1  11   3      306.50      352.94     50.35 o
   0  11   3        9.95       19.31      6.47 o
   1  11   3      400.44      371.21     48.75 o
   2  11   3     1071.25     1018.79     56.35 o
   3  11   3      427.50      494.39     55.63 o
   4  11   3     1820.79     1798.03     67.32 o
   5  11   3      319.82      260.63     25.35 o
  -2  12   3     3208.43     3578.30     82.17 o
  -1  12   3     2302.06     2609.67     60.89 o
   0  12   3       68.92       62.06      9.10 o
   1  12   3        4.03       10.23      3.18 o
   2  12   3     1573.92     1707.49     56.09 o
   3  12   3     1995.10     1972.94     90.20 o
   4  12   3      730.73      779.29     32.30 o
  -3 -11   4      167.23      189.75     17.55 o
  -2 -11   4      453.96      395.68     42.17 o
  -1 -11   4       36.62       32.17      9.56 o
   0 -11   4      499.40      450.92     55.68 o
   1 -11   4      153.77      145.99     21.06 o
  -4 -10   4     1248.16     1373.19     52.19 o
  -3 -10   4     1574.15     1739.54     50.76 o
  -2 -10   4        1.43        8.14     10.55 o
  -1 -10   4      250.04      215.20     15.58 o
   0 -10   4      160.60      149.84     30.89 o
   1 -10   4     2259.43     1967.90    150.21 o
   2 -10   4        9.91       31.72      8.21 o
  -5  -9   4      497.73      458.90     43.18 o
  -4  -9   4      113.72      147.73     20.38 o
  -3  -9   4     2673.42     2615.24    149.64 o
  -2  -9   4     1928.49     2541.86    176.71 o
  -1  -9   4      105.07      162.63     27.58 o
   0  -9   4        3.76       13.65     15.61 o
   1  -9   4      602.22      654.81     74.53 o
   2  -9   4     5308.01     5433.37    216.30 o
   3  -9   4     2708.01     2653.01     79.58 o
  -6  -8   4       83.78       87.78     15.03 o
  -5  -8   4        0.60        7.31      7.81 o
  -4  -8   4      596.69      680.86     76.81 o
  -3  -8   4     5838.25     6578.76    169.29 o
  -2  -8   4      432.78      361.85     47.53 o
  -1  -8   4     1100.76     1097.61     41.98 o
   0  -8   4        2.07       10.59      4.78 o
   1  -8   4     1542.96     1415.82     94.44 o
   2  -8   4      109.43       79.37     14.58 o
   3  -8   4     1763.31     1936.77    110.46 o
   4  -8   4     1869.66     1853.60     65.98 o
  -6  -7   4      195.14      190.31     25.99 o
  -5  -7   4      162.65      181.90     20.13 o
  -4  -7   4       84.91       94.82     16.13 o
  -3  -7   4     1979.95     2107.43     71.08 o
  -2  -7   4    10501.22    11246.50    288.03 o
  -1  -7   4     1169.77     1148.07     44.26 o
   0  -7   4      533.35      498.63     18.38 o
   1  -7   4        6.08       12.10      6.15 o
   2  -7   4     4863.32     4971.61     93.29 o
   3  -7   4     2029.55     1922.67    147.48 o
   4  -7   4       21.35       21.53      9.38 o
   5  -7   4      297.65      276.26     56.16 o
  -6  -6   4      484.83      498.75     54.67 o
  -5  -6   4       78.66       89.39     18.19 o
  -4  -6   4      453.52      406.01     35.42 o
  -3  -6   4      488.65      521.71     61.13 o
  -2  -6   4     5268.82     5166.33    146.19 o
  -1  -6   4     6781.76     7026.14    173.67 o
   0  -6   4     2866.69     2794.93     52.83 o
   1  -6   4      367.25      365.25     11.54 o
   2  -6   4      218.52      165.41     17.83 o
   3  -6   4     7085.87     7511.30    111.74 o
   4  -6   4     9276.08     8963.41    408.74 o
   5  -6   4      116.16       78.53     26.36 o
  -7  -5   4     1472.25     1146.16    147.76 o
  -6  -5   4      786.42      709.06     37.24 o
  -5  -5   4      287.12      239.87     44.49 o
  -4  -5   4        2.47        5.30      1.87 o
  -3  -5   4     3204.60     3188.20     57.59 o
  -2  -5   4     7714.96     7828.46    130.27 o
  -1  -5   4      827.50      873.15     41.36 o
   0  -5   4     4094.34     3880.86     50.80 o
   1  -5   4       68.10       45.70      3.10 o
   3  -5   4     2170.85     2275.94     48.73 o
   4  -5   4     3916.28     4243.74     62.83 o
   5  -5   4     4128.43     4322.50    120.89 o
   6  -5   4      605.99      542.62     20.86 o
  -7  -4   4        0.66        9.38      2.70 o
  -6  -4   4     2679.88     2371.22    336.27 o
  -5  -4   4      899.94      917.45    105.48 o
  -4  -4   4       14.88       12.08      4.03 o
  -3  -4   4       10.07       22.71      5.45 o
  -2  -4   4     9921.44    10528.08    110.02 o
  -1  -4   4     9627.96     8572.07    124.57 o
   0  -4   4     6476.23     5858.13     86.21 o
   1  -4   4      135.52      156.08     11.17 o
   2  -4   4      221.31      255.91     17.62 o
   3  -4   4     5633.79     5849.06     78.96 o
   4  -4   4     6226.13     6653.60    116.47 o
   5  -4   4      142.73      120.50     17.60 o
   6  -4   4      964.61      923.39     34.48 o
  -7  -3   4      605.87      583.24     24.97 o
  -6  -3   4      196.37      188.91     30.92 o
  -5  -3   4       76.88       85.45      7.33 o
  -4  -3   4      224.88      231.06     12.81 o
  -3  -3   4      196.43      182.96     12.17 o
  -2  -3   4     1268.52     1207.35     53.04 o
  -1  -3   4     5660.92     5137.64     81.40 o
   0  -3   4     7792.83     7013.42    106.96 o
   1  -3   4     3899.72     4217.12     67.31 o
   2  -3   4        0.39        9.39      3.04 o
   3  -3   4     1042.84     1040.66     33.27 o
   4  -3   4     7780.59     8022.65    145.32 o
   6  -3   4     1136.81     1108.98     91.95 o
  -7  -2   4      409.84      411.10     55.27 o
  -6  -2   4     5585.56     5811.02    225.18 o
  -5  -2   4     2764.44     3016.49    174.98 o
  -4  -2   4       99.47       92.01      6.72 o
  -3  -2   4      614.39      734.74     41.04 o
  -2  -2   4     4366.60     4138.03     70.35 o
  -1  -2   4    14768.29    13784.39    205.59 o
   0  -2   4     2325.58     2241.41     38.59 o
   1  -2   4     2314.09     2503.02     43.55 o
   2  -2   4     1408.62     1371.94     53.23 o
   3  -2   4     1039.38     1003.08     31.58 o
   4  -2   4     1578.90     1655.27    117.73 o
   6  -2   4     3661.49     3912.65    110.67 o
   7  -2   4      888.07      903.73     31.99 o
  -7  -1   4      372.96      449.40     49.29 o
  -6  -1   4      457.88      327.88    105.80 o
  -5  -1   4     6755.64     7425.56    181.32 o
  -4  -1   4     6089.29     6279.04     83.74 o
  -3  -1   4      498.98      581.37     48.68 o
  -2  -1   4      171.09      197.79     28.27 o
  -1  -1   4     7258.92     6769.87    105.00 o
   0  -1   4    32019.08    32882.25   1198.43 o
   1  -1   4    13578.72    13445.26    199.83 o
   2  -1   4      520.71      468.69     21.64 o
   3  -1   4      496.06      537.67     84.63 o
   4  -1   4     6345.74     6561.73    107.60 o
   6  -1   4     1257.48     1215.60     49.02 o
   7  -1   4      343.14      297.82     40.90 o
  -7   0   4      149.90      150.92     24.47 o
  -6   0   4     3302.29     3812.27    159.86 o
  -5   0   4     2970.21     2992.64    104.71 o
  -4   0   4      115.04      119.20     13.65 o
  -3   0   4     1890.60     1820.75     57.95 o
  -2   0   4      209.20      214.85     31.97 o
  -1   0   4     2691.29     2479.37     42.63 o
   0   0   4      710.71      769.34     31.06 o
   1   0   4     5018.55     4986.55     78.30 o
   2   0   4     4700.29     4704.90     76.39 o
   3   0   4      383.20      379.81     19.67 o
   4   0   4       52.91       59.70     13.91 o
   6   0   4     2731.88     2797.77     54.98 o
   7   0   4     1303.86     1252.66     45.79 o
  -7   1   4       28.60       32.50      7.93 o
  -6   1   4      504.26      604.87     84.58 o
  -5   1   4     8627.20     9245.67    247.68 o
  -4   1   4     7388.90     7575.79    126.62 o
  -2   1   4      898.30      816.48     33.34 o
  -1   1   4     5983.43     6347.78     99.15 o
   1   1   4       15.59       30.71      6.48 o
   2   1   4     1469.69     1647.11     62.90 o
   3   1   4      596.01      542.67     25.88 o
   4   1   4      259.47      217.59     26.21 o
   5   1   4     1889.70     1985.43     61.68 o
   6   1   4      839.04      712.48     30.68 o
   7   1   4     2593.99     2612.72     79.69 o
  -7   2   4       49.95       65.15     15.35 o
  -6   2   4      849.62      882.32     73.41 o
  -5   2   4        0.54       17.26      6.19 o
  -4   2   4     3656.33     3891.86     73.74 o
  -2   2   4     1092.54     1035.32     40.73 o
  -1   2   4       66.25      129.01     19.89 o
   0   2   4     1160.22     1569.47     59.59 o
   2   2   4     8295.60     9492.69    146.84 o
   3   2   4      298.25      244.12     14.90 o
   4   2   4      132.69      134.82     13.46 o
   5   2   4     6482.15     6726.29    176.83 o
   6   2   4     4721.44     4950.71    129.77 o
   7   2   4      907.36      813.82     36.14 o
  -7   3   4        0.36       10.45     12.25 o
  -6   3   4       75.11       72.51     15.97 o
  -5   3   4     3371.66     3747.28     99.12 o
  -3   3   4       16.67       22.05      6.85 o
  -2   3   4      961.44      879.85     35.51 o
  -1   3   4       51.00       82.98      9.52 o
   0   3   4     3629.14     3803.85     62.40 o
   1   3   4     4173.71     4321.64     69.25 o
   2   3   4     1881.56     2008.09     39.28 o
   3   3   4     9720.61     9807.37    145.48 o
   4   3   4      123.37      100.40     12.25 o
   5   3   4      644.46      678.20     29.25 o
   6   3   4      884.15      823.20     34.78 o
   7   3   4     3300.76     3313.15     98.43 o
  -6   4   4        0.05       11.36      7.97 o
  -5   4   4      487.54      491.28     57.54 o
  -4   4   4     2295.56     2146.65     84.83 o
  -3   4   4    12219.47    12268.30    179.50 o
  -2   4   4     2478.86     2475.85     41.46 o
  -1   4   4      235.32      205.50     10.41 o
   0   4   4     1195.61     1131.88     43.22 o
   1   4   4     8856.95     8362.54    128.75 o
   2   4   4     6192.52     6464.00    103.52 o
   3   4   4      579.65      657.16     31.58 o
   4   4   4      829.35      743.90     30.58 o
   5   4   4       11.31       72.72     18.00 o
   6   4   4     1712.61     1790.15     57.67 o
   7   4   4      111.78       70.40     16.73 o
  -6   5   4        0.31       26.04      9.84 o
  -5   5   4      366.04      451.37     69.69 o
  -4   5   4       57.61       66.90     10.26 o
  -3   5   4     1986.80     2059.89     40.25 o
  -2   5   4     7992.19     7567.57    108.73 o
  -1   5   4     2564.37     2560.97     40.44 o
   0   5   4      571.04      575.54     30.41 o
   1   5   4      431.97      356.53     18.36 o
   2   5   4    18812.64    20250.56    284.76 o
   3   5   4    16415.91    16447.78    236.31 o
   4   5   4     1659.11     1525.35     46.25 o
   5   5   4        1.12        3.06      9.87 o
   6   5   4      484.32      557.33     40.84 o
   7   5   4     3434.93     3496.13    103.34 o
  -6   6   4       45.46       27.73     10.27 o
  -5   6   4      104.60      139.29     30.04 o
  -4   6   4     3939.76     4416.12    115.82 o
  -3   6   4     9142.28     9352.06    248.22 o
  -2   6   4      310.82      307.14     15.48 o
  -1   6   4      534.33      529.23     23.73 o
   0   6   4      646.56      697.47     33.82 o
   1   6   4     8344.45     8306.50    120.52 o
   2   6   4     2100.70     2315.56     44.27 o
   3   6   4     1991.27     2022.04     54.48 o
   4   6   4     3863.55     3779.13     96.26 o
   5   6   4      351.72      307.98     22.10 o
   6   6   4      527.11      420.54     31.68 o
   7   6   4        8.88       15.33     11.17 o
  -5   7   4       32.75       36.88      6.10 o
  -4   7   4        0.03        6.42     10.68 o
  -3   7   4     3245.39     3156.98     90.05 o
  -2   7   4     6029.12     6000.50    160.11 o
  -1   7   4     3982.27     3637.53     68.15 o
   0   7   4      522.67      713.55     35.93 o
   1   7   4      237.01      241.53     19.94 o
   2   7   4     4072.87     4577.79    110.85 o
   3   7   4     9886.13     9938.16    226.27 o
   4   7   4       30.66       25.11     12.17 o
   5   7   4      292.89      252.51     33.38 o
   6   7   4       99.95       63.42     15.35 o
   7   7   4     1028.14     1067.28     43.14 o
  -5   8   4       52.49       63.99     14.35 o
  -4   8   4      691.15      592.57     67.18 o
  -3   8   4     1894.38     2029.15     58.59 o
  -2   8   4     1405.63      997.42     28.36 o
  -1   8   4     4877.06     4655.09     99.98 o
   0   8   4      855.68      907.82     39.97 o
   1   8   4      165.04      173.67     19.50 o
   2   8   4      290.15      270.23     31.11 o
   3   8   4     4323.23     4420.09    118.75 o
   4   8   4     7381.75     7722.29    201.31 o
   5   8   4      868.18      799.74     51.34 o
   6   8   4       78.97       59.11     15.58 o
   7   8   4       66.95       44.30     14.94 o
  -4   9   4       91.22       79.69     12.79 o
  -3   9   4     2340.37     2341.23    100.42 o
  -2   9   4     7349.73     8280.77    202.94 o
  -1   9   4      621.29      589.90     31.83 o
   0   9   4       17.66       12.36      3.68 o
   1   9   4      216.95      234.34     22.52 o
   2   9   4     4831.69     5084.50    138.50 o
   3   9   4      466.34      338.01     10.86 o
   4   9   4      538.86      540.82     63.81 o
   5   9   4     1168.58     1203.01     71.95 o
   6   9   4      128.09       69.32     14.20 o
  -4  10   4       61.89       66.06     12.20 o
  -3  10   4      323.43      410.09     46.05 o
  -2  10   4     1181.04     1188.24     68.03 o
  -1  10   4     3499.35     3921.26    100.68 o
   0  10   4     5681.97     4761.31    114.39 o
   1  10   4      418.14      416.74     47.03 o
   2  10   4       91.65       71.97      7.88 o
   3  10   4     2677.35     3186.49     94.62 o
   4  10   4     3125.36     3184.76    129.63 o
   5  10   4      139.25      139.92     18.54 o
   6  10   4        8.96        3.55      9.07 o
  -3  11   4      414.13      444.73     51.72 o
  -2  11   4     2092.73     2274.54     75.33 o
  -1  11   4      200.50      191.77     25.53 o
   0  11   4     3600.57     3827.48    150.31 o
   1  11   4     1608.92     1555.20    137.98 o
   2  11   4       16.12       16.98      3.13 o
   3  11   4      320.88      294.39     22.86 o
   4  11   4     2499.27     2789.78     83.16 o
   5  11   4     1522.53     1470.48     49.50 o
  -2  12   4     1486.25     1534.88     60.17 o
  -1  12   4     3778.68     4267.23     95.13 o
   0  12   4     1821.16     1842.18     60.98 o
   1  12   4       49.89       55.24      8.28 o
   2  12   4       30.87       27.38      6.15 o
   3  12   4      219.02      185.17     23.79 o
   4  12   4     1649.99     1792.49     50.96 o
   0  13   4     3494.90     3670.75     79.11 o
  -2 -11   5     1531.94     1507.06     77.72 o
  -1 -11   5     1340.86     1585.66    137.39 o
   0 -11   5       72.39      113.29     18.53 o
  -4 -10   5       80.11       73.10     17.76 o
  -3 -10   5     1210.41     1343.45     68.86 o
  -2 -10   5      725.50      838.95    110.55 o
  -1 -10   5      119.58       85.81      9.35 o
   0 -10   5      342.72      449.69     56.25 o
   1 -10   5       52.26       33.46     10.11 o
   2 -10   5      202.32      157.53     24.37 o
  -5  -9   5      393.61      354.80     41.14 o
  -4  -9   5       42.19       15.89      7.74 o
  -3  -9   5       12.20       41.15     14.02 o
  -2  -9   5     3125.46     3141.43    159.03 o
  -1  -9   5     4150.56     4230.09    256.15 o
   0  -9   5      302.52      279.75     33.19 o
   1  -9   5       53.95       25.27      9.39 o
   2  -9   5      836.58      911.79     82.22 o
   3  -9   5     2783.38     2816.87     86.00 o
  -5  -8   5      272.70      304.11     33.86 o
  -4  -8   5      151.55      164.97     19.08 o
  -3  -8   5      944.98      961.19     77.75 o
  -2  -8   5       45.93       64.05     12.86 o
  -1  -8   5     1043.86      928.84     53.47 o
   0  -8   5     6409.11     5840.57    167.98 o
   1  -8   5      504.94      523.21     79.10 o
   2  -8   5       48.46       57.22     14.70 o
   4  -8   5     5411.75     5695.50   1192.88 o
  -6  -7   5     1552.34     1798.23     70.58 o
  -5  -7   5     1122.71     1245.72     56.53 o
  -4  -7   5      114.02      109.55     21.16 o
  -3  -7   5      675.28      649.46     55.68 o
  -2  -7   5     2010.67     1947.01     51.21 o
  -1  -7   5     4847.86     4884.59    297.35 o
   0  -7   5       25.95       39.71     15.78 o
   1  -7   5      199.78      168.84     21.30 o
   2  -7   5       15.75       52.86     13.56 o
   3  -7   5     1071.67      961.47     78.32 o
   4  -7   5        2.88       23.59      7.09 o
  -6  -6   5      249.83      232.23     37.41 o
  -5  -6   5     2365.34     2902.51    132.25 o
  -4  -6   5      626.40      582.96     43.22 o
  -3  -6   5        3.21        4.58      2.04 o
  -2  -6   5      807.64      782.97     30.65 o
  -1  -6   5     2562.49     2270.18     46.21 o
   0  -6   5    11229.21    11411.27    182.18 o
   1  -6   5      911.18      817.92     47.67 o
   2  -6   5        7.47       12.14      3.80 o
   3  -6   5      202.08      177.98     19.08 o
   4  -6   5     5989.94     6027.79    199.66 o
   5  -6   5     1168.09     1057.57     40.25 o
  -6  -5   5     2163.89     2259.88    113.58 o
  -5  -5   5      478.87      484.94     43.33 o
  -4  -5   5     2199.53     2128.62    172.66 o
  -3  -5   5      862.04      855.30     29.02 o
  -2  -5   5     1131.14     1097.88     28.36 o
  -1  -5   5      973.54      942.10     44.23 o
   0  -5   5     3573.83     3229.38     57.23 o
   1  -5   5     8756.18     8676.21    193.18 o
   2  -5   5     1016.29     1070.58     38.33 o
   3  -5   5      273.37      247.88     50.33 o
   4  -5   5      615.13      648.36     45.04 o
   6  -5   5     3606.46     3588.13    219.09 o
  -7  -4   5       17.41        8.15      2.87 o
  -6  -4   5      855.35      809.85     39.28 o
  -5  -4   5     5050.85     5445.19    320.78 o
  -4  -4   5     7115.32     7883.80    176.58 o
  -3  -4   5       28.69       45.17     22.68 o
  -2  -4   5      141.17      166.75     24.54 o
  -1  -4   5     3349.07     2861.27     53.63 o
   0  -4   5    23563.78    22696.75    313.82 o
   1  -4   5     1899.63     1741.91     51.70 o
   2  -4   5     1400.28     1348.97     39.33 o
   3  -4   5        5.06       11.41      4.88 o
   4  -4   5       87.74       75.28      7.28 o
   5  -4   5      856.07      762.24     54.23 o
   6  -4   5      287.46      265.87     31.39 o
  -7  -3   5      161.30      133.98     52.04 o
  -6  -3   5      451.81      410.15     32.07 o
  -5  -3   5      288.71      336.61     34.21 o
  -4  -3   5     2458.74     2571.71     53.49 o
  -3  -3   5     2433.81     2417.16     49.69 o
  -2  -3   5        0.51       37.35      9.42 o
  -1  -3   5       86.63      102.01     14.62 o
   0  -3   5     1896.66     1822.97     54.73 o
   1  -3   5    22815.78    25637.76    703.41 o
   2  -3   5     5844.00     5936.14     89.02 o
   3  -3   5      148.12      143.23     16.24 o
   4  -3   5       30.14       35.66      6.29 o
   5  -3   5     3713.79     3669.61    100.49 o
   6  -3   5     2987.31     2978.53     60.73 o
  -7  -2   5       19.37       20.34      5.05 o
  -6  -2   5      424.93      434.82     80.97 o
  -5  -2   5     2350.22     2526.15     94.63 o
  -4  -2   5     1647.42     1754.08     35.23 o
  -2  -2   5     2367.55     2315.17     42.82 o
  -1  -2   5     1067.32      882.28     35.67 o
   0  -2   5     3011.95     2801.00     47.83 o
   1  -2   5     5517.00     5495.86     87.03 o
   2  -2   5    11535.53    13503.43    193.22 o
   3  -2   5     2555.42     2471.40     44.32 o
   4  -2   5      113.41       96.88      9.95 o
   5  -2   5      120.26      119.59     25.57 o
   6  -2   5     3616.60     3581.11    237.56 o
   7  -2   5     3806.52     4237.07     98.62 o
  -7  -1   5      160.78      148.33     28.22 o
  -6  -1   5      139.48       97.52     36.66 o
  -5  -1   5     1814.83     1801.40     39.19 o
  -4  -1   5    12038.51    12696.38    291.85 o
  -3  -1   5    12441.79    12826.14    190.69 o
  -2  -1   5      256.08      341.18     18.95 o
  -1  -1   5       19.31       20.16      8.19 o
   0  -1   5     9075.11     9497.59    145.82 o
   1  -1   5    21444.89    21471.56    316.94 o
   2  -1   5    11943.26    12389.46    176.47 o
   3  -1   5     1457.04     1558.38     62.41 o
   4  -1   5      519.25      464.97     21.27 o
   5  -1   5      738.40      777.19     28.18 o
   6  -1   5     3806.06     4398.14    175.66 o
   7  -1   5      316.77      303.48     28.69 o
  -7   0   5      188.47      197.96     30.50 o
  -6   0   5      230.08      167.68     72.11 o
  -5   0   5       17.29       10.80      5.74 o
  -4   0   5      990.70      992.62     54.75 o
  -3   0   5     2967.55     2911.60     56.70 o
  -2   0   5     4675.97     4303.19     72.22 o
  -1   0   5      111.62       99.28      9.95 o
   0   0   5     2943.44     3074.24     52.77 o
   1   0   5     5504.69     5351.74     84.90 o
   2   0   5    13561.52    14179.74    213.25 o
   3   0   5    13938.83    14613.95    209.38 o
   4   0   5       76.97       90.20     10.54 o
   5   0   5       13.82       14.54     10.81 o
   6   0   5      711.27      743.71     46.12 o
   7   0   5     4342.25     4793.90    133.49 o
  -7   1   5      382.16      403.16     48.00 o
  -6   1   5        0.04        8.72      7.56 o
  -5   1   5       66.61       54.34     11.15 o
  -4   1   5     2058.49     2107.96     58.17 o
  -3   1   5     2817.77     2737.99     56.96 o
  -2   1   5     1667.18     1666.71     63.88 o
  -1   1   5     1219.35     1304.54     52.04 o
   0   1   5        7.85       37.67      5.72 o
   1   1   5     1557.88     1497.75     57.22 o
   2   1   5        1.26       15.71      4.00 o
   3   1   5     7103.56     8615.63    130.71 o
   4   1   5     2304.72     2231.57     67.80 o
   5   1   5       39.93       45.60     12.28 o
   6   1   5       61.09       52.14     11.12 o
   7   1   5      598.23      492.63     35.49 o
  -7   2   5     1658.29     1884.03     66.55 o
  -6   2   5      421.33      462.83     70.20 o
  -5   2   5      508.61      364.19     53.53 o
  -4   2   5      391.09      380.57     32.72 o
  -3   2   5    19634.78    20583.32    292.12 o
  -2   2   5     7800.54     7050.75    108.48 o
  -1   2   5     1383.34     1362.90     52.40 o
   0   2   5     2530.82     2689.99     46.52 o
   1   2   5     7354.58     7100.21    110.28 o
   2   2   5     6855.01     6247.01    101.14 o
   3   2   5    11608.64    12713.77    185.87 o
   4   2   5       10.35       18.61     10.53 o
   5   2   5       69.43       92.37     17.44 o
   6   2   5      746.89      709.98     31.75 o
   7   2   5     1845.02     1914.59     63.74 o
  -7   3   5        9.58       16.82      7.03 o
  -6   3   5       78.15      105.19     24.39 o
  -5   3   5        0.71       -0.51      8.70 o
  -4   3   5     3203.12     3236.83     81.58 o
  -3   3   5     2087.45     2163.49     41.60 o
  -2   3   5     2021.91     1890.94     36.42 o
  -1   3   5    12063.97    11112.52    167.87 o
   0   3   5        1.87       37.08      6.48 o
   1   3   5     1300.46     1210.57     47.05 o
   2   3   5      106.10       99.31      9.46 o
   3   3   5    17382.01    19461.50    276.96 o
   4   3   5     5565.41     5538.63    135.16 o
   5   3   5      817.84      802.71     31.43 o
   6   3   5        1.16       14.56      9.90 o
   7   3   5     1069.63     1104.66     44.03 o
  -6   4   5     1019.73      960.30     79.42 o
  -5   4   5        9.81        5.31      9.95 o
  -4   4   5       20.50       23.94      6.86 o
  -3   4   5     8783.19     8973.09    205.13 o
  -2   4   5    10317.80     9730.72    140.17 o
  -1   4   5      107.94      137.33     16.64 o
   0   4   5      814.45      885.78     39.05 o
   1   4   5      467.25      504.78     22.66 o
   2   4   5     8362.23     8635.33    128.09 o
   3   4   5      566.97      530.50     27.10 o
   4   4   5     2429.85     2552.31     68.77 o
   5   4   5     1717.38     1614.70     53.43 o
   6   4   5       41.53       36.04     14.96 o
   7   4   5       83.05       45.60     14.81 o
  -6   5   5     1964.74     2063.73     65.92 o
  -5   5   5      593.67      575.31     66.14 o
  -4   5   5      115.83       79.53     13.81 o
  -3   5   5       12.32       40.04      8.11 o
  -2   5   5     7704.31     7114.05    105.44 o
  -1   5   5    16607.99    15126.82    213.01 o
   0   5   5     2464.52     2776.53     46.72 o
   1   5   5      100.04      147.42     18.68 o
   2   5   5     3141.84     3038.69     57.02 o
   3   5   5    11769.71    12553.40    185.09 o
   4   5   5     4164.18     4150.45    103.79 o
   5   5   5        9.06       29.78     10.23 o
   6   5   5        3.39       20.87     11.01 o
   7   5   5      398.72      378.51     27.38 o
  -6   6   5      583.79      574.01     80.92 o
  -5   6   5      252.73      303.85     43.68 o
  -4   6   5       49.94       56.04     11.83 o
  -3   6   5     2674.22     2743.63     53.46 o
  -2   6   5     2531.90     2513.88     60.16 o
  -1   6   5      106.09      126.12      8.25 o
   0   6   5    12865.93    15289.74    216.45 o
   1   6   5     1862.26     1807.77     54.52 o
   2   6   5      455.26      454.75     29.41 o
   3   6   5      149.36      133.42     13.22 o
   4   6   5     7621.07     8013.09    189.99 o
   5   6   5     4998.03     5027.21    132.36 o
   6   6   5      374.93      360.21     28.37 o
   7   6   5        5.65        3.14     10.77 o
  -5   7   5     2622.81     2952.80     87.89 o
  -4   7   5       72.66       53.34     12.60 o
  -3   7   5        3.70        2.44      3.34 o
  -2   7   5     7141.54     6959.78    156.06 o
  -1   7   5    11197.40    12050.74    266.98 o
   0   7   5     2088.47     2398.93     42.82 o
   1   7   5      779.21      728.81     31.58 o
   2   7   5       96.34      120.02     15.11 o
   3   7   5     3448.76     3597.74     90.60 o
   4   7   5     1615.50     1451.75     69.72 o
   5   7   5       84.31       80.65     16.85 o
   6   7   5      897.45      888.19     57.18 o
   7   7   5      168.55      114.16     18.75 o
  -5   8   5      424.56      479.64     66.69 o
  -4   8   5     1135.57     1104.99     75.08 o
  -3   8   5       26.90       48.17     13.87 o
  -2   8   5      147.80      110.49      8.78 o
  -1   8   5     1802.76     1690.35     46.80 o
   0   8   5    10167.80    10059.13    225.08 o
   1   8   5     3360.61     3324.19     79.35 o
   2   8   5       58.64       38.09      6.80 o
   3   8   5        0.78        0.45      9.64 o
   4   8   5     3728.80     3763.61    101.40 o
   5   8   5     4254.39     4177.96    167.21 o
   6   8   5       34.15       45.91     14.55 o
  -4   9   5       18.64       26.75      8.30 o
  -3   9   5        1.53       14.47      5.97 o
  -2   9   5      461.25      415.68     65.31 o
  -1   9   5     4635.79     4484.99    220.03 o
   1   9   5     5176.80     5875.69    154.04 o
   2   9   5     1398.05     1265.88     41.42 o
   3   9   5       91.32       67.36      9.53 o
   4   9   5      277.44      213.25     28.35 o
   5   9   5      728.93      745.55     85.25 o
   6   9   5     5232.01     5149.48   1078.61 o
  -4  10   5     2091.87     2200.68     69.29 o
  -3  10   5       50.07       49.45      9.33 o
  -2  10   5      392.30      436.93     55.29 o
  -1  10   5     1430.18     1420.78     42.66 o
   0  10   5     7845.12     8526.27    144.89 o
   1  10   5     1951.38     2207.32     70.91 o
   2  10   5       60.17       48.29      8.31 o
   3  10   5      141.61      149.70     25.15 o
   4  10   5     1687.20     1905.03    100.85 o
   5  10   5      887.44      902.35     38.86 o
   6  10   5      162.63      112.63     17.25 o
  -3  11   5      568.17      624.24     73.03 o
  -2  11   5        3.33       20.31      5.77 o
  -1  11   5      164.23      249.57     30.83 o
   0  11   5     1792.79     1788.73     77.25 o
   1  11   5     1086.84     1111.72     44.34 o
   2  11   5     2487.41     2358.90     85.42 o
   3  11   5        4.57       16.51      9.18 o
   4  11   5       25.58       31.90     11.75 o
   5  11   5      436.34      487.92     30.37 o
  -2  12   5       75.20       53.56      8.21 o
  -1  12   5      448.10      611.00     62.96 o
   0  12   5     1930.01     2154.79     61.31 o
   1  12   5      274.60      230.91     32.29 o
   3  12   5      104.65       90.02     20.79 o
   4  12   5      148.93      121.47     18.38 o
   0  13   5      177.70      231.94     28.67 o
  -3 -10   6        4.55        1.18      8.26 o
  -2 -10   6      612.01      648.52     78.92 o
  -1 -10   6      638.44      654.36     67.25 o
   0 -10   6      629.96      629.84     67.50 o
   1 -10   6     1936.09     2198.28    160.23 o
  -3  -9   6      100.58      119.27     19.01 o
  -2  -9   6      174.22      191.91     25.77 o
  -1  -9   6     3212.63     3292.71    137.40 o
   0  -9   6     1343.27     1308.31    137.33 o
   1  -9   6        3.19       17.31      6.50 o
   2  -9   6      536.68      599.93     63.01 o
   3  -9   6       70.25       70.10     10.12 o
  -5  -8   6      414.09      384.95     38.46 o
  -4  -8   6     1451.80     1477.12     89.22 o
  -3  -8   6      138.72      149.47     26.25 o
  -2  -8   6        2.85       -2.13      6.70 o
  -1  -8   6       23.31       11.80      7.64 o
   0  -8   6     5278.94     5266.46    110.95 o
   1  -8   6     4389.46     4073.93    119.80 o
   2  -8   6      702.26      694.62     73.54 o
   3  -8   6      104.68       83.47     14.00 o
   4  -8   6      374.44      254.35     42.00 o
  -6  -7   6      527.86      524.81     73.46 o
  -5  -7   6     2370.92     2842.79    125.96 o
  -4  -7   6      443.90      447.90     52.84 o
  -3  -7   6      282.90      305.54     34.56 o
  -2  -7   6       76.59       52.64      8.37 o
  -1  -7   6     1566.51     1483.44     35.51 o
   0  -7   6      807.21      763.06     32.04 o
   1  -7   6       24.94       31.64      5.67 o
   2  -7   6     4593.65     4279.60    114.57 o
   3  -7   6       72.73       57.56     12.00 o
   4  -7   6      308.57      221.82     36.88 o
  -6  -6   6       65.61       65.15     10.28 o
  -5  -6   6      211.88      264.74     29.06 o
  -4  -6   6     3115.78     2035.71     49.64 o
  -3  -6   6     3080.74     3092.64     73.48 o
  -2  -6   6     1312.98     1294.72     35.55 o
  -1  -6   6      105.63       84.48     24.03 o
   0  -6   6     6046.07     5812.45    149.22 o
   1  -6   6     1919.66     1877.13     40.69 o
   2  -6   6      860.03      673.48     87.42 o
   3  -6   6      246.37      222.41     31.02 o
   4  -6   6        1.37       15.92      5.57 o
  -6  -5   6      439.07      385.84     66.55 o
  -5  -5   6      197.13      229.98     57.06 o
  -4  -5   6      608.50      619.89     52.69 o
  -3  -5   6     1705.37     1656.77     40.89 o
  -2  -5   6     1550.40     1437.21     48.37 o
  -1  -5   6      275.64      210.53     26.85 o
   0  -5   6      250.33      292.37     27.01 o
   1  -5   6     8855.91     9238.83    207.27 o
   2  -5   6     9490.06    10591.53    266.09 o
   3  -5   6     1727.66     1707.62     51.39 o
   4  -5   6      428.01      369.47     25.46 o
   5  -5   6      244.84      145.82     16.90 o
  -6  -4   6        3.56        9.83      4.50 o
  -5  -4   6      315.00      293.53     34.61 o
  -4  -4   6     8914.39     9254.46    168.90 o
  -3  -4   6      673.79      607.00     30.52 o
  -2  -4   6        1.60       13.27      7.31 o
  -1  -4   6      107.95      106.90     21.65 o
   0  -4   6     4037.74     3662.59     60.64 o
   1  -4   6     3658.66     3522.84     41.46 o
   2  -4   6       76.73      101.95      9.10 o
   3  -4   6     5828.71     6103.73    157.08 o
   4  -4   6       68.53       70.54     13.04 o
   5  -4   6      836.82      770.31     83.52 o
   6  -4   6        1.25        7.14      6.98 o
  -7  -3   6      780.13      698.76     67.07 o
  -6  -3   6        0.08        6.82      3.37 o
  -5  -3   6      472.00      440.32     34.83 o
  -4  -3   6       76.61       94.59      9.36 o
  -3  -3   6     9449.24     9696.96    222.79 o
  -2  -3   6     8056.09     7465.74    114.07 o
  -1  -3   6       13.10       14.15      5.90 o
   0  -3   6       10.53       18.63     10.80 o
   1  -3   6     2428.96     2369.92     42.74 o
   2  -3   6     9221.64     9973.12    150.29 o
   3  -3   6     3066.68     3585.88     87.51 o
   4  -3   6       55.48       42.11      6.55 o
   5  -3   6      125.82      109.67     19.08 o
   6  -3   6     1203.59     1111.14     41.01 o
  -7  -2   6        3.77       12.39      6.20 o
  -6  -2   6       78.19       84.29     13.48 o
  -5  -2   6      272.60      287.97     25.25 o
  -3  -2   6       16.91       22.48      8.88 o
  -2  -2   6     1033.19      741.35     34.28 o
  -1  -2   6     3441.62     3061.22     51.84 o
   0  -2   6      143.13      160.69     16.68 o
   1  -2   6        1.05        5.38      3.97 o
   2  -2   6      989.25      857.63     42.09 o
   3  -2   6    10405.26    10697.39    240.75 o
   4  -2   6     2694.59     2687.43     75.09 o
   5  -2   6      112.55      120.31     20.73 o
   6  -2   6       96.61       77.82     12.29 o
  -7  -1   6     1237.17     1336.34     45.28 o
  -6  -1   6      354.77      286.66     50.85 o
  -5  -1   6        1.55       15.17      9.64 o
  -4  -1   6      696.29      701.77     50.51 o
  -3  -1   6    10540.64    10968.45    164.42 o
  -2  -1   6     8140.76     7907.08    119.32 o
  -1  -1   6       82.06      137.36     26.26 o
   0  -1   6      410.93      447.72     26.39 o
   1  -1   6     4592.99     5339.53     88.90 o
   2  -1   6    10080.15    11641.89    170.50 o
   3  -1   6       24.89       15.21      4.39 o
   4  -1   6     1602.15     1610.34     45.71 o
   5  -1   6      596.37      524.67     68.09 o
   6  -1   6      120.72      123.63     23.58 o
   7  -1   6        0.76       10.93      7.04 o
  -7   0   6      597.71      634.10     72.39 o
  -6   0   6     1651.81     1678.97     50.36 o
  -5   0   6       41.49       32.17      3.99 o
  -4   0   6     2139.35     2149.88     60.82 o
  -3   0   6      448.17      452.99     34.68 o
  -2   0   6    10661.97     9887.68    145.44 o
  -1   0   6    21876.22    27525.85    411.29 o
   0   0   6      995.09      960.90     39.68 o
   1   0   6       73.64      102.24     13.20 o
   2   0   6     2232.05     2203.75     40.58 o
   3   0   6    21683.18    21814.43    306.99 o
   4   0   6     6801.23     6832.81    159.18 o
   5   0   6       12.44       39.30     14.36 o
   6   0   6       16.29       57.30     15.60 o
   7   0   6     1237.91     1380.66     46.48 o
  -7   1   6     1310.27     1474.75     44.10 o
  -6   1   6      393.69      424.43     35.02 o
  -5   1   6      715.79      671.98     73.86 o
  -4   1   6     2153.69     2248.39     63.52 o
  -3   1   6     4234.71     3906.39     67.84 o
  -2   1   6     5293.92     5251.03     84.25 o
  -1   1   6     4498.48     4927.49     84.30 o
   0   1   6     3244.41     3387.58     59.05 o
   1   1   6        0.04       13.45      4.82 o
   2   1   6     2673.17     2764.02     50.45 o
   3   1   6     1497.05     1468.18     59.12 o
   4   1   6     4658.49     4992.21    120.31 o
   5   1   6     5492.33     6710.04    178.57 o
   6   1   6      134.11      142.91     25.77 o
   7   1   6        1.60       32.33      9.94 o
  -7   2   6      448.86      530.05     65.10 o
  -6   2   6     2461.02     2684.93    115.76 o
  -5   2   6      967.28      963.90     50.55 o
  -4   2   6        0.38        6.62      6.94 o
  -3   2   6     2370.88     2304.34     51.77 o
  -2   2   6    11181.48    10403.24    151.38 o
  -1   2   6    19080.55    19228.69    287.77 o
   0   2   6       80.37       78.14      8.51 o
   1   2   6     1189.08     1136.92     46.17 o
   2   2   6     2135.20     2208.70     42.56 o
   3   2   6    11181.46    11388.96    167.94 o
   4   2   6      942.53     1050.90     40.94 o
   5   2   6     1544.46     1564.49     52.42 o
   6   2   6      989.37      975.78     59.48 o
   7   2   6       10.60        6.07      8.72 o
  -6   3   6       29.38       22.06      8.40 o
  -5   3   6     1299.98     1260.90     33.79 o
  -4   3   6      345.61      314.15     42.94 o
  -3   3   6      713.24      649.38     25.38 o
  -2   3   6      320.59      254.90     16.91 o
  -1   3   6    14442.31    13291.57    189.52 o
   0   3   6    20342.54    20299.24    303.08 o
   1   3   6      795.91      787.43     33.61 o
   2   3   6       46.56       66.56     10.70 o
   3   3   6     4634.09     4817.68     80.08 o
   4   3   6    12249.65    13490.53    305.97 o
   5   3   6    10606.20    11457.73    294.30 o
   6   3   6       16.18       30.88     13.90 o
   7   3   6        8.38       33.18     13.82 o
  -6   4   6     2546.46     2715.12     81.28 o
  -5   4   6     1899.96     1988.00     42.20 o
  -4   4   6       52.88       42.80      6.92 o
  -3   4   6      374.06      393.91     40.22 o
  -2   4   6     2256.49     1789.14     54.03 o
  -1   4   6    10082.76     9172.54     95.86 o
   0   4   6        1.43       26.04      4.47 o
   1   4   6     2646.70     2544.50     50.53 o
   2   4   6        3.67        6.41      5.23 o
   3   4   6     1243.32     1171.08     50.29 o
   4   4   6      314.44      377.51     23.84 o
   5   4   6     2221.27     2162.86     66.94 o
   6   4   6     3556.05     3603.51    153.58 o
   7   4   6       79.61       59.27     14.25 o
  -6   5   6      799.08      815.99     72.00 o
  -5   5   6     4184.68     4327.80    176.77 o
  -4   5   6     1498.41     1485.61     36.42 o
  -3   5   6        1.18       15.42      5.70 o
  -2   5   6     1042.31      890.78     37.17 o
  -1   5   6     8816.32     7843.85    131.45 o
   0   5   6    11732.93    12388.88    179.00 o
   1   5   6     2238.06     2194.98     44.13 o
   2   5   6        1.06       14.79      7.35 o
   3   5   6       50.40       55.64     10.50 o
   4   5   6     5491.58     5852.43    141.24 o
   5   5   6     1267.60     1232.06     45.34 o
   6   5   6      175.79      143.03     29.68 o
   7   5   6      977.48      983.65     64.07 o
  -6   6   6      987.58     1145.66     60.31 o
  -5   6   6      131.39      103.39     18.10 o
  -4   6   6     2271.43     2388.21     49.34 o
  -3   6   6      833.97      772.93     33.52 o
  -2   6   6      310.70      291.24     32.08 o
  -1   6   6      362.11      316.01     17.45 o
   0   6   6    11880.97    12224.91    177.36 o
   1   6   6    12651.74    13449.62    193.22 o
   2   6   6     2207.76     2084.89     55.61 o
   3   6   6       18.17       15.90      8.30 o
   4   6   6      959.69      982.96     38.74 o
   5   6   6     5769.21     6083.15    156.83 o
   6   6   6     4781.31     4875.47    195.90 o
   7   6   6      169.05      179.76     26.53 o
  -5   7   6     4552.24     5424.49    147.55 o
  -4   7   6     3942.54     3914.97    109.79 o
  -3   7   6        5.67       11.30      8.60 o
  -2   7   6       13.69       19.83      3.56 o
  -1   7   6     3348.08     3106.87     73.32 o
   0   7   6     6425.21     6235.17    142.41 o
   1   7   6      675.17      614.72     41.51 o
   2   7   6     2096.50     2072.92     55.29 o
   3   7   6       37.20       63.07     14.48 o
   4   7   6      746.65      797.81     32.22 o
   5   7   6      446.77      465.48     64.62 o
   6   7   6     1480.25     1292.63     85.17 o
   7   7   6     1332.37     1306.00    123.01 o
  -5   8   6       89.52       58.35     12.19 o
  -4   8   6     4377.09     4366.67    126.69 o
  -3   8   6     1943.99     1982.31     87.07 o
  -2   8   6       50.70       44.83      7.28 o
  -1   8   6        0.26       18.62      6.57 o
   0   8   6     4595.91     4515.34    105.57 o
   1   8   6     5500.13     6301.30    146.59 o
   2   8   6     2782.53     2560.65     75.68 o
   3   8   6        2.22       55.82     12.36 o
   4   8   6      189.34      195.15     28.13 o
   5   8   6     1578.34     1668.19     76.83 o
   6   8   6      767.52      754.47     36.97 o
  -4   9   6      123.31      177.71     28.36 o
  -3   9   6      854.30      763.36     52.38 o
  -2   9   6      615.88      511.53     42.05 o
  -1   9   6      308.71      258.73     35.92 o
   0   9   6      393.78      468.74     34.63 o
   1   9   6      941.86      971.26     45.96 o
   2   9   6     8465.14     8771.26    224.61 o
   3   9   6      866.21      738.21     28.86 o
   4   9   6        2.51       20.28     13.71 o
   5   9   6      128.29      138.09     28.91 o
   6   9   6     2439.30     2542.59     71.59 o
  -3  10   6     3493.55     3738.12    110.20 o
  -2  10   6       85.86       89.44     18.51 o
  -1  10   6       39.40       34.54      5.32 o
   0  10   6     2506.50     3093.38     79.85 o
   1  10   6     4822.22     5378.30    146.74 o
   2  10   6      532.23      504.78     57.97 o
   3  10   6     1112.09     1081.88     49.70 o
   4  10   6        5.31       13.84      8.98 o
   5  10   6      285.14      383.10     37.78 o
   6  10   6      773.87      803.55     37.37 o
  -3  11   6     1389.60     1439.04     47.88 o
  -2  11   6     3364.13     3755.74    112.35 o
  -1  11   6      112.07      115.65     17.27 o
   0  11   6       44.90       31.11      4.93 o
   1  11   6       67.33       66.18     18.47 o
   2  11   6     6452.02     6877.93    266.12 o
   3  11   6     2019.71     1906.67     80.43 o
   4  11   6        5.41        7.99      6.64 o
   5  11   6        7.21       16.25     11.45 o
  -2  12   6      101.94      135.51     21.36 o
  -1  12   6      710.31      810.57     64.92 o
   0  12   6       47.73       41.83      8.05 o
   1  12   6     1102.95     1013.06     79.58 o
   2  12   6      117.47       79.71     10.10 o
   3  12   6     2398.50     2476.31     72.32 o
   4  12   6     1657.20     1723.22     49.25 o
   0  13   6        5.89        2.48      4.91 o
   1  13   6     1715.88     1614.73     38.70 o
  -2 -10   7      193.77      183.31     30.35 o
  -1 -10   7      157.15      143.49     22.50 o
   0 -10   7       53.73       34.20      9.56 o
   1 -10   7     1528.48     1575.44    111.89 o
  -4  -9   7     1572.97     1789.05     98.61 o
  -3  -9   7      241.10      304.20     32.49 o
  -2  -9   7      375.00      340.20     39.85 o
  -1  -9   7       19.93       -9.79      8.50 o
   0  -9   7      991.32      900.03     75.75 o
   1  -9   7      596.41      661.50     68.15 o
   2  -9   7      359.46      285.34     33.25 o
  -5  -8   7        1.67        5.69      5.05 o
  -4  -8   7      966.45      935.31     72.29 o
  -3  -8   7     3179.37     3348.66    158.44 o
  -2  -8   7      564.72      587.29     37.09 o
  -1  -8   7       29.44       34.18      6.18 o
   0  -8   7       76.55       76.12     16.53 o
   1  -8   7     3649.51     3202.40    144.79 o
   2  -8   7     3512.35     3275.02     96.34 o
   3  -8   7       60.26       28.05      7.07 o
  -5  -7   7      436.11      548.84     52.99 o
  -4  -7   7     1366.03     1328.56    123.26 o
  -3  -7   7       20.58       34.70      8.02 o
  -2  -7   7     3406.36     3415.52     70.98 o
  -1  -7   7      517.80      470.27     51.42 o
   0  -7   7      387.63      334.33     31.03 o
   1  -7   7      716.34      621.45     39.68 o
   2  -7   7     3935.83     3547.55     99.34 o
   3  -7   7     4422.77     4311.66    120.76 o
   4  -7   7      740.31      568.57     56.68 o
  -5  -6   7        1.14       18.53      6.85 o
  -4  -6   7     1549.53     1632.54     60.56 o
  -3  -6   7     2088.64     2073.51     50.35 o
  -2  -6   7     2189.41     2051.79     48.55 o
  -1  -6   7      102.65      112.50     14.34 o
   0  -6   7        1.95        9.95      7.13 o
   1  -6   7     1203.25     1122.07     42.80 o
   2  -6   7     4687.21     6221.75    152.02 o
   3  -6   7        2.05        5.98      3.50 o
   4  -6   7     1531.13     1397.37     33.61 o
   5  -6   7      162.15       86.21     16.93 o
  -6  -5   7      634.37      455.83     75.32 o
  -5  -5   7       62.63       39.33     14.14 o
  -4  -5   7       90.12      101.12     13.69 o
  -3  -5   7     1153.90     1065.98     35.81 o
  -2  -5   7     2980.00     3093.59     86.95 o
  -1  -5   7     3415.20     2951.51     81.70 o
   0  -5   7        0.13      -10.73      7.16 o
   1  -5   7     1055.25     1062.78     37.94 o
   2  -5   7     2975.99     3233.15     86.62 o
   3  -5   7     4901.11     5139.72    139.17 o
   4  -5   7     1660.18     1542.16     98.99 o
   5  -5   7        1.22       12.99      3.18 o
  -6  -4   7        4.17       13.35      3.86 o
  -5  -4   7      256.00      226.94     24.86 o
  -4  -4   7     2592.80     2667.52     56.36 o
  -3  -4   7     1132.82     1134.48     69.90 o
  -2  -4   7      386.61      365.41     31.97 o
  -1  -4   7     4415.07     3984.33     95.28 o
   0  -4   7     1606.17     1416.84     38.80 o
   1  -4   7      395.51      398.66     30.21 o
   2  -4   7      679.28      743.58     45.26 o
   3  -4   7     5448.16     6320.57    163.69 o
   4  -4   7     3874.48     4043.43    103.94 o
   5  -4   7     2395.34     2272.16    160.57 o
   6  -4   7       18.49       23.47      6.32 o
  -6  -3   7     1733.80     1869.11     41.95 o
  -5  -3   7      122.04      140.74     17.48 o
  -4  -3   7      104.10       65.97     16.56 o
  -3  -3   7     4804.26     4771.69    117.02 o
  -2  -3   7    12799.88    11729.16    264.97 o
  -1  -3   7     3863.88     3272.08     57.13 o
   0  -3   7        7.56       -2.47      9.09 o
   1  -3   7        2.44        2.63      3.53 o
   2  -3   7     5387.33     5844.02    135.18 o
   3  -3   7     5312.68     5612.51    146.45 o
   4  -3   7      702.62      734.98     46.07 o
   5  -3   7     1164.89     1244.21     73.55 o
   6  -3   7      376.05      391.31     19.45 o
  -7  -2   7      232.94      178.74     24.48 o
  -6  -2   7      115.39      112.19     12.93 o
  -5  -2   7     1035.78      949.39    121.13 o
  -4  -2   7        1.26        0.01      7.38 o
  -3  -2   7      766.67      714.81     31.55 o
  -2  -2   7      128.60      104.21     22.27 o
  -1  -2   7    11483.79    11306.64    165.43 o
   0  -2   7     6878.61     6199.38     67.67 o
   1  -2   7        3.54       17.78      4.47 o
   2  -2   7        2.44       11.46      3.88 o
   3  -2   7     5686.69     6684.27    156.56 o
   4  -2   7    10167.61    11040.09    279.94 o
   5  -2   7     2732.64     2787.34     77.02 o
   6  -2   7      104.48       92.96     14.21 o
  -7  -1   7     1466.72     1630.93     54.09 o
  -6  -1   7     2116.08     2097.85    124.33 o
  -5  -1   7        3.33       22.69      8.82 o
  -4  -1   7       42.37       52.76     12.12 o
  -3  -1   7      379.52      352.33     48.57 o
  -2  -1   7     6339.36     6130.17     99.44 o
  -1  -1   7      390.03      325.49     19.25 o
   1  -1   7     3343.50     3047.41     52.03 o
   2  -1   7      990.19     1012.58     43.97 o
   3  -1   7        5.57       10.37      7.07 o
   4  -1   7     2031.82     1986.41     58.60 o
   5  -1   7     8948.97     9052.61   1358.22 o
   6  -1   7     1454.53      718.60     28.90 o
   7  -1   7        0.09       15.83      9.04 o
  -7   0   7        4.22       13.21      5.24 o
  -6   0   7     1176.56     1174.88     46.06 o
  -5   0   7     6640.01     6788.60    180.55 o
  -4   0   7     1258.75     1388.40     84.16 o
  -3   0   7       15.99       36.32     11.67 o
  -2   0   7     1872.82     1778.31     56.33 o
  -1   0   7    27938.49    37507.70   1030.67 o
   0   0   7    13725.37    15164.19    231.88 o
   1   0   7      975.53     1136.82     51.03 o
   2   0   7        0.43       11.24      3.19 o
   3   0   7     5772.50     6188.29     98.26 o
   4   0   7     3773.01     3530.13     95.66 o
   5   0   7      935.10      813.92     47.19 o
   6   0   7      342.65      323.53     24.35 o
   7   0   7      285.34      296.64     41.06 o
  -7   1   7      993.48     1110.75     39.60 o
  -6   1   7      628.35      576.19     24.76 o
  -5   1   7       76.83       41.79     10.55 o
  -4   1   7     1283.63     1221.50     60.13 o
  -3   1   7      303.56      310.60     36.33 o
  -2   1   7     1105.97      974.47     43.74 o
  -1   1   7      119.65      132.09     13.72 o
   0   1   7     3181.91     3026.49     55.33 o
   1   1   7    19105.10    19615.90    296.38 o
   2   1   7     1502.79     1556.33     63.65 o
   3   1   7     1109.11     1046.55     44.32 o
   4   1   7     2386.14     2400.46     66.33 o
   5   1   7    10703.18    11330.60    290.20 o
   6   1   7     1465.89     1370.31     81.79 o
   7   1   7       13.48       26.52     12.43 o
  -6   2   7     1547.28     1578.87     51.77 o
  -5   2   7     3092.00     3091.40     95.09 o
  -4   2   7     2563.08     2545.67     79.17 o
  -3   2   7      501.78      516.27     47.87 o
  -2   2   7        9.22        8.37      5.98 o
  -1   2   7     6629.03     6103.87     94.81 o
   0   2   7     1546.03     1552.32     66.04 o
   1   2   7      970.65      959.42     41.83 o
   2   2   7     1114.24     1170.47     48.52 o
   3   2   7      143.28      190.16     29.18 o
   4   2   7      476.70      450.75     23.39 o
   5   2   7      499.68      494.37     23.65 o
   6   2   7     4569.70     5327.57    213.17 o
   7   2   7     1016.54     1228.82     80.67 o
  -6   3   7       13.24       23.67      8.93 o
  -5   3   7     3099.34     3222.30     62.44 o
  -4   3   7     9610.62    10182.27    262.05 o
  -3   3   7     1639.23     1419.90     40.70 o
  -2   3   7        2.30       -5.48      6.74 o
  -1   3   7      278.89      260.24     20.57 o
   0   3   7    16769.82    16058.72    244.11 o
   1   3   7    26527.69    27100.86    745.07 o
   2   3   7     3355.36     3564.10     61.99 o
   3   3   7      121.57      126.70     16.47 o
   4   3   7      731.45      714.30     32.44 o
   5   3   7     3629.06     4078.22    116.53 o
   6   3   7     2277.43     2603.21    111.22 o
   7   3   7      190.57      152.21     19.84 o
  -6   4   7      973.93     1035.37     79.59 o
  -5   4   7     2194.73     2295.24     70.58 o
  -3   4   7     2335.77     2016.48     52.70 o
  -2   4   7       17.15       13.02      4.67 o
  -1   4   7     3830.15     3342.75     57.12 o
   0   4   7        7.99        9.99      3.86 o
   1   4   7      911.45      838.93     64.78 o
   2   4   7    24420.45    27250.26    750.01 o
   3   4   7      970.56      899.78     44.14 o
   4   4   7      294.49      236.04     17.38 o
   5   4   7       60.13       56.11     11.53 o
   6   4   7     3471.87     3832.92    157.32 o
   7   4   7     3051.66     3317.68     87.63 o
  -6   5   7        3.42       11.60      5.37 o
  -5   5   7     1274.32     1318.41     73.08 o
  -4   5   7     2837.04     2873.36     77.71 o
  -3   5   7     5128.38     4768.69    124.62 o
  -2   5   7      433.10      413.74     39.82 o
  -1   5   7      255.17      295.06     29.77 o
   0   5   7     5253.76     4740.00     77.83 o
   1   5   7     4829.48     4940.84     83.79 o
   2   5   7      255.59      374.27     38.52 o
   3   5   7     1461.35     1524.83     54.00 o
   4   5   7       85.13      116.06     15.43 o
   5   5   7      610.89      587.19     70.22 o
   6   5   7       12.21        6.93     10.43 o
   7   5   7      430.88      377.01     27.24 o
  -5   6   7      577.76      555.55     61.93 o
  -4   6   7     3778.68     3935.44     72.90 o
  -3   6   7     3345.86     3274.82     91.08 o
  -2   6   7     2459.34     2157.07     60.73 o
  -1   6   7      106.79      104.41     10.61 o
   0   6   7     1919.39     1659.29     60.08 o
   1   6   7     5042.62     5327.52     85.97 o
   2   6   7    12850.81    13458.05    196.93 o
   3   6   7     1245.91     1154.15     49.62 o
   4   6   7        0.21        3.49      8.97 o
   5   6   7      255.64      289.09     38.79 o
   6   6   7     3365.58     3619.98    149.61 o
   7   6   7     1075.29     1181.91     47.65 o
  -5   7   7      906.02      963.62     83.42 o
  -4   7   7     2873.60     3222.01     91.64 o
  -3   7   7      159.74      147.64     29.30 o
  -2   7   7      972.27      887.55    100.09 o
  -1   7   7      463.70      416.65     32.69 o
   0   7   7     3166.46     3185.27     77.91 o
   1   7   7     1396.05     1358.73     39.84 o
   2   7   7     1962.10     1943.40     52.70 o
   3   7   7     6970.60     6911.10    162.35 o
   4   7   7     1098.73     1061.99     39.61 o
   5   7   7      248.77      273.02     41.23 o
   6   7   7      119.66      129.08     21.48 o
   7   7   7     1105.69     1073.84     50.67 o
  -5   8   7      159.86      194.91     29.44 o
  -4   8   7      682.31      600.29     88.82 o
  -3   8   7     3974.32     3920.36    128.77 o
  -2   8   7     5602.08     5360.87    130.63 o
  -1   8   7        0.41        2.38      5.22 o
   0   8   7       49.11       48.98      6.58 o
   1   8   7     5012.20     5142.39    121.28 o
   2   8   7     5934.46     5964.33    157.18 o
   3   8   7      607.04      754.48     69.22 o
   4   8   7      686.75      663.03     30.86 o
   5   8   7       58.33       71.33     17.53 o
   6   8   7      439.56      409.02     30.05 o
  -4   9   7      699.47      769.84     70.48 o
  -3   9   7       28.79       31.37     10.52 o
  -2   9   7     2348.16     2127.92     54.69 o
  -1   9   7     2245.74     2786.25     74.46 o
   0   9   7      141.89      157.05     19.45 o
   1   9   7       17.69       20.28      2.83 o
   2   9   7     3431.08     3253.24     91.07 o
   3   9   7     3541.56     3506.75     99.66 o
   4   9   7     2050.95     2053.85     87.14 o
   5   9   7        7.14       10.79     12.34 o
   6   9   7       67.65      107.57     21.95 o
  -3  10   7     2749.31     2779.80     80.81 o
  -2  10   7     1024.97      882.72    101.12 o
  -1  10   7       35.97       40.41      8.60 o
   0  10   7      899.64     1052.54     62.55 o
   1  10   7      658.91      682.64     33.29 o
   2  10   7     1239.91     1326.07     71.88 o
   3  10   7       78.61       70.22     15.17 o
   4  10   7     3301.94     3261.17    133.02 o
   5  10   7      704.52      744.43     35.83 o
  -3  11   7      384.42      447.84     49.29 o
  -2  11   7     4529.51     4680.64    133.99 o
  -1  11   7     3095.77     3471.02     96.20 o
   0  11   7        7.82        2.72      2.24 o
   1  11   7       13.82       11.57      6.56 o
   2  11   7     2636.58     2627.83    107.05 o
   3  11   7     2264.85     2418.42     99.94 o
   4  11   7     1324.73     1271.96     64.34 o
   5  11   7      223.80      176.27     21.09 o
  -1  12   7     1317.38     1459.98     44.93 o
   0  12   7     1132.20     1376.12     46.16 o
   1  12   7      162.53      128.00     18.17 o
   2  12   7      119.90      111.33     19.69 o
   3  12   7     1058.98     1019.40     33.41 o
   4  12   7     1391.50     1312.89     59.08 o
   1  13   7      261.86      236.92     34.69 o
   2  13   7        3.49        9.98      5.74 o
  -3  -9   8      923.74      841.87     67.47 o
  -2  -9   8        4.57       24.56      8.41 o
  -1  -9   8      334.01      270.32     81.46 o
   0  -9   8      144.81      123.73     20.77 o
   1  -9   8      623.44      602.54     65.76 o
   2  -9   8        4.16        7.19      6.49 o
  -4  -8   8        4.29       16.49      7.35 o
  -3  -8   8     1018.47     1002.95     40.74 o
  -2  -8   8     2046.39     2199.31     63.73 o
  -1  -8   8      179.19      172.80     23.89 o
   0  -8   8      181.56      126.18     23.48 o
   1  -8   8       71.05       47.93      7.84 o
   2  -8   8     2804.34     2916.82    136.52 o
   3  -8   8      334.90      262.44     31.89 o
  -5  -7   8      306.31      352.71     34.82 o
  -4  -7   8      235.07      227.22     32.97 o
  -3  -7   8       99.95       96.70     16.07 o
  -2  -7   8     1483.33     1274.11     60.49 o
  -1  -7   8     2065.90     2015.91     45.63 o
   0  -7   8      421.31      374.12     36.46 o
   1  -7   8       44.95       28.40      7.88 o
   2  -7   8      332.98      211.44     20.12 o
   3  -7   8     3358.28     3639.27    143.33 o
   4  -7   8     3604.86     3385.59     80.88 o
  -5  -6   8       45.07       50.78      9.62 o
  -4  -6   8       80.46       59.63     13.60 o
  -3  -6   8      250.63      308.07     30.69 o
  -2  -6   8     8974.10     9472.86   1422.51 o
  -1  -6   8      133.25      121.06     24.57 o
   0  -6   8     1114.52     1097.77     67.95 o
   1  -6   8      385.80      379.00     59.88 o
   2  -6   8     1462.77     1763.02     51.96 o
   3  -6   8       44.29       34.32      6.82 o
   4  -6   8      913.97      731.96     31.28 o
  -6  -5   8     1023.09     1057.19     63.16 o
  -5  -5   8      666.29      712.29     63.57 o
  -4  -5   8        2.37       10.51      7.79 o
  -3  -5   8      359.48      333.33     61.77 o
  -2  -5   8     1495.41     1496.81     51.86 o
  -1  -5   8     8342.48     8271.68    211.44 o
   0  -5   8     3027.69     2934.77     80.29 o
   1  -5   8      222.42      252.17     28.68 o
   2  -5   8      115.31      131.88     22.22 o
   3  -5   8     3447.23     3805.13    106.82 o
   4  -5   8     2255.65     2025.77     85.59 o
   5  -5   8        8.20        6.81      6.69 o
  -6  -4   8      250.82      273.24     30.05 o
  -5  -4   8      276.32      298.28     31.20 o
  -4  -4   8      777.24      825.38     70.65 o
  -3  -4   8       63.38       41.36      8.83 o
  -2  -4   8     1219.86     1179.39     34.26 o
  -1  -4   8     2490.45     2284.10     69.70 o
   0  -4   8     4569.31     4175.82    108.82 o
   1  -4   8     4734.10     4908.32    117.79 o
   2  -4   8       36.46       37.37      4.38 o
   3  -4   8       21.10       34.84      8.34 o
   4  -4   8     2920.60     3116.30    132.09 o
   5  -4   8     7908.20     7963.06    548.45 o
  -6  -3   8     2092.64     2071.75     46.73 o
  -5  -3   8     1449.50     1536.84     56.11 o
  -4  -3   8      670.66      699.06     80.01 o
  -3  -3   8      142.18      142.65     25.86 o
  -2  -3   8     1333.01     1208.37     34.98 o
  -1  -3   8     6992.17     6341.12    147.40 o
   0  -3   8     4617.58     6304.12    149.16 o
   1  -3   8     2109.53     2189.61     62.85 o
   2  -3   8      553.09      529.76     42.36 o
   3  -3   8      498.02      504.21     33.53 o
   4  -3   8     1962.82     2092.26     95.90 o
   5  -3   8     1124.14     1127.09     66.56 o
   6  -3   8     2298.22     2261.13     77.34 o
  -6  -2   8      155.94      120.78     12.79 o
  -5  -2   8     1751.43     1812.56     80.82 o
  -3  -2   8      231.83      252.68     44.51 o
  -2  -2   8      854.45      833.72     67.88 o
  -1  -2   8     3181.29     2807.95     51.36 o
   0  -2   8     5712.65     5165.14     82.84 o
   1  -2   8     8522.59     8607.24    130.33 o
   2  -2   8      560.74      614.36     53.48 o
   3  -2   8       12.94       21.03      4.45 o
   4  -2   8     1201.24     1286.85     62.79 o
   5  -2   8     1957.52     1946.40     81.90 o
   6  -2   8      864.68      755.97     31.21 o
  -6  -1   8     1038.62     1105.00     28.18 o
  -5  -1   8      244.34      312.40     63.77 o
  -4  -1   8      153.69      192.11     33.99 o
  -3  -1   8      558.01      535.80     66.10 o
  -2  -1   8       22.44       11.42      8.03 o
  -1  -1   8     2406.47     2371.54     48.74 o
   0  -1   8      674.31      718.92     35.94 o
   1  -1   8     6077.36     5921.12     93.43 o
   2  -1   8     8066.91     8274.18    128.51 o
   3  -1   8       78.72      105.37     14.16 o
   4  -1   8      164.90      167.92     22.13 o
   5  -1   8     1502.33     1487.01     61.08 o
   6  -1   8     3372.34     3154.61    101.98 o
  -6   0   8       76.77       63.83      7.22 o
  -5   0   8     4556.88     4643.74    124.58 o
  -4   0   8     3404.07     3586.78    105.89 o
  -3   0   8      312.14      319.75     44.32 o
  -2   0   8      228.68      236.41     31.54 o
  -1   0   8     1499.59     1543.22     64.46 o
   0   0   8    11688.61    12663.11    188.08 o
   1   0   8     4597.93     4495.26     74.63 o
   2   0   8     1131.56     1111.20     47.55 o
   3   0   8     1435.96     1496.27     43.38 o
   4   0   8      839.91      746.57     44.74 o
   5   0   8     2327.40     2083.28     60.58 o
   6   0   8       11.25       24.28     10.24 o
   7   0   8     1634.57     1538.82     49.98 o
  -6   1   8      380.44      320.11     29.31 o
  -4   1   8     3009.10     3011.56     90.23 o
  -3   1   8     6829.35     6498.57    157.46 o
  -2   1   8      445.91      383.60     42.06 o
  -1   1   8     1174.29     1174.35     49.11 o
   0   1   8     1059.23     1061.00     50.28 o
   1   1   8    12731.25    14298.28    211.63 o
   2   1   8     8406.37    10063.68    153.21 o
   3   1   8     1180.02     1102.05     39.28 o
   4   1   8        2.99       11.38      7.35 o
   5   1   8     1218.09     1108.82     39.23 o
   6   1   8     2342.71     2450.91    103.06 o
   7   1   8     2352.80     2419.56     66.20 o
  -6   2   8       13.40        4.73      8.43 o
  -4   2   8     1442.25     1392.58     47.65 o
  -3   2   8        8.01        5.18     12.60 o
  -2   2   8      552.29      501.44     41.93 o
  -1   2   8      212.97      232.01     15.92 o
   0   2   8     5197.25     5666.90     91.03 o
   1   2   8       16.05        7.02      5.15 o
   2   2   8     3503.31     3709.36     67.35 o
   3   2   8     4185.71     4181.70    102.25 o
   4   2   8      121.11      149.27     19.45 o
   5   2   8      640.35      602.07     72.04 o
   6   2   8     1145.98     1062.46     63.28 o
   7   2   8     1963.40     1982.59     66.71 o
  -6   3   8        2.31        6.10      8.70 o
  -5   3   8        0.17       29.38     10.79 o
  -4   3   8     2436.64     2417.41     78.89 o
  -3   3   8     6087.31     5620.43    135.34 o
  -2   3   8     1781.36     1640.09     52.95 o
  -1   3   8        0.09        7.83      3.33 o
   0   3   8      994.41      868.35     40.30 o
   1   3   8    24177.40    24604.14    349.63 o
   2   3   8      883.39      688.88     31.89 o
   3   3   8      222.15      263.68     17.29 o
   4   3   8      126.43      147.59     16.69 o
   5   3   8      678.61      645.95     33.41 o
   6   3   8     1856.20     1961.33     85.65 o
   7   3   8        5.24        4.71      8.04 o
  -6   4   8      269.23      324.20     80.51 o
  -5   4   8     1156.56     1135.21     76.24 o
  -4   4   8     1527.30     1470.22     52.64 o
  -3   4   8      237.83      247.84     34.48 o
  -2   4   8     9376.67     8342.50    189.47 o
  -1   4   8     1680.01     1469.30     61.57 o
   0   4   8        7.45        7.91      7.40 o
   1   4   8     1749.24     1906.11     39.14 o
   2   4   8    22491.16    23786.11    336.73 o
   3   4   8     7405.98     7051.79    168.28 o
   4   4   8     1503.65     1329.73     60.30 o
   5   4   8      260.93      269.01     35.22 o
   6   4   8     2075.50     2178.24     94.67 o
   7   4   8     2835.01     2973.89     81.36 o
  -6   5   8        0.86       -1.34      8.62 o
  -5   5   8        5.44        9.53      5.35 o
  -4   5   8     1585.48     1614.43     49.21 o
  -3   5   8     9103.50     8191.89    211.17 o
  -2   5   8     1452.05     1284.10     33.10 o
  -1   5   8       80.40       60.01      9.61 o
   0   5   8      196.45      219.98     19.52 o
   1   5   8     2185.90     2141.18     46.69 o
   2   5   8     3354.71     3393.67     61.25 o
   3   5   8       17.99        3.76      9.76 o
   4   5   8     4633.11     4833.55    131.34 o
   5   5   8      369.17      350.15     43.75 o
   6   5   8      667.40      685.55     46.33 o
   7   5   8      150.44      130.59     20.54 o
  -5   6   8       16.68       17.29      6.41 o
  -4   6   8        8.75       -0.95      7.40 o
  -3   6   8      316.65      310.56     35.45 o
  -2   6   8    10162.90     8653.66    196.14 o
  -1   6   8     5755.56     5530.94    129.25 o
   0   6   8       26.95       26.32      3.94 o
   1   6   8      112.71      145.32     17.77 o
   2   6   8     4849.20     4774.25    114.71 o
   3   6   8     5992.58     5425.33    130.09 o
   4   6   8     1127.86     1077.96     40.04 o
   5   6   8       87.91       96.19     18.50 o
   6   6   8       19.60        3.91     10.12 o
   7   6   8      860.45      942.04     78.28 o
  -5   7   8        1.71       23.51      5.66 o
  -4   7   8      873.66      848.56     71.89 o
  -3   7   8     1225.78     1140.22     35.25 o
  -2   7   8      225.61      216.03     25.96 o
  -1   7   8     4199.01     3719.03     96.00 o
   0   7   8     2455.19     2443.20     67.73 o
   1   7   8      166.33      159.33     16.88 o
   2   7   8       12.26       20.25      6.29 o
   3   7   8     4804.07     4727.62    127.17 o
   4   7   8     8890.93     9064.95    235.34 o
   5   7   8     1653.06     1755.74     78.22 o
   6   7   8        0.38        7.71      9.91 o
  -4   8   8       32.95       14.43      8.08 o
  -3   8   8     2607.05     2734.82    111.87 o
  -2   8   8     7089.53     6705.24    162.47 o
  -1   8   8     2201.70     2230.35     62.33 o
   0   8   8        4.23        6.17      4.16 o
   1   8   8       56.23       53.32      7.38 o
   2   8   8     2370.40     2418.15     72.47 o
   3   8   8     2818.95     2686.15     77.71 o
   4   8   8       84.35       91.66     16.67 o
   5   8   8     1316.41     1253.31     77.17 o
   6   8   8      292.04      263.32     29.30 o
  -4   9   8        1.30       21.40      5.93 o
  -3   9   8      241.17      162.14     13.48 o
  -2   9   8     1613.98     1578.99     64.30 o
  -1   9   8     5052.43     5945.24    146.68 o
   0   9   8     3679.18     3999.78    107.49 o
   1   9   8      311.21      331.40     37.73 o
   3   9   8     1061.38     1014.18     69.80 o
   4   9   8     5884.83     5949.21    234.28 o
   5   9   8      519.43      476.31     29.63 o
   6   9   8       36.06       18.22      9.97 o
  -3  10   8      286.84      311.88     67.59 o
  -2  10   8     1562.54     1432.40     40.75 o
  -1  10   8       94.95      103.56     18.73 o
   0  10   8     2239.12     2686.48     77.46 o
   1  10   8      965.12     1009.93     48.18 o
   2  10   8       48.44       72.54     11.86 o
   3  10   8        7.12       19.37      8.98 o
   4  10   8      806.87      800.70     77.80 o
   5  10   8     3043.46     3021.57     91.13 o
  -2  11   8      703.33      718.34     29.96 o
  -1  11   8     4065.20     2622.87     68.86 o
   0  11   8     2337.97     2973.62    119.47 o
   1  11   8       25.19       26.66      7.30 o
   2  11   8      182.75      152.83     33.44 o
   3  11   8     1880.99     1857.01     64.45 o
   4  11   8      698.63      697.51     32.34 o
   5  11   8        1.99       19.86      8.61 o
  -1  12   8      363.91      307.90     38.52 o
   1  12   8     3201.54     3316.96     92.12 o
   2  12   8      170.17      124.17     17.97 o
   3  12   8      103.52       89.44     15.71 o
   4  12   8      724.33      636.90     81.05 o
   1  13   8     1255.88     1534.73     41.05 o
   2  13   8      750.95      723.62     50.39 o
  -2  -9   9      314.45      257.96     53.62 o
  -1  -9   9      930.53      786.23     64.62 o
   0  -9   9     1452.96     1419.27    135.63 o
   1  -9   9      345.42      364.90     29.37 o
  -3  -8   9        2.82        6.12      4.48 o
  -2  -8   9     1081.84     1102.81     39.11 o
  -1  -8   9     1848.74     1872.19    110.58 o
   0  -8   9      117.87       87.17     11.01 o
   1  -8   9      407.60      325.90     21.92 o
   2  -8   9      106.39      113.84     15.67 o
  -4  -7   9      542.57      622.33     49.43 o
  -3  -7   9        4.51       15.10      5.16 o
  -2  -7   9       36.34       40.83     10.34 o
  -1  -7   9     2846.77     2711.49    133.33 o
   0  -7   9     7077.96     6714.04    258.81 o
   1  -7   9      787.91      683.16     39.12 o
   2  -7   9      158.95      106.64     14.88 o
   3  -7   9      194.17      131.46     19.55 o
  -5  -6   9      108.31      110.68     29.09 o
  -4  -6   9       93.18       77.36     13.88 o
  -3  -6   9       27.12       32.38      6.88 o
  -2  -6   9      576.14      591.79     69.83 o
  -1  -6   9       82.40       87.94     14.38 o
   0  -6   9      153.62      194.24     29.96 o
   1  -6   9     4318.17     4241.94    111.76 o
   2  -6   9      991.10     1055.19     60.49 o
   3  -6   9       63.27       29.53     19.29 o
   4  -6   9        5.20        6.38      5.63 o
  -5  -5   9     1380.66     1554.51     42.19 o
  -4  -5   9     2202.58     2285.67    107.14 o
  -3  -5   9        3.52       17.84      9.09 o
  -2  -5   9      255.60      247.53     47.99 o
  -1  -5   9      690.37      579.30     29.20 o
   0  -5   9     5321.12     5424.66    143.18 o
   1  -5   9      143.92      196.08     35.62 o
   2  -5   9       48.11       67.55      8.24 o
   3  -5   9      301.77      291.50     30.30 o
   4  -5   9     1239.77     1098.05     59.21 o
   5  -5   9      244.39      169.85     33.97 o
  -6  -4   9      318.71      278.16     27.02 o
  -5  -4   9       13.26       17.82     10.69 o
  -4  -4   9     1762.66     1772.18     81.92 o
  -3  -4   9     1304.74     1299.49     48.69 o
  -2  -4   9       80.76       71.01     15.85 o
  -1  -4   9        8.29       56.48     15.47 o
   0  -4   9     1563.99     1491.67     46.50 o
   1  -4   9     8853.86     9566.99    243.83 o
   2  -4   9     1018.30     1071.33     61.67 o
   3  -4   9      210.49      205.49     30.75 o
   4  -4   9        9.41       16.71      5.35 o
   5  -4   9     2950.97     2958.21     82.54 o
  -6  -3   9       26.57       16.53      4.14 o
  -5  -3   9     2857.41     3096.12    144.61 o
  -4  -3   9     1855.66     2025.65     73.89 o
  -3  -3   9      996.49      956.50     43.40 o
  -2  -3   9      920.92      882.47    117.47 o
  -1  -3   9      528.54      429.11     46.67 o
   0  -3   9     3506.48     4348.04    120.50 o
   2  -3   9     5147.01     5278.54    141.93 o
   3  -3   9     1157.91     1317.89     76.56 o
   4  -3   9      102.82      120.08     23.50 o
   5  -3   9       40.55       39.14     10.17 o
  -6  -2   9       92.52       71.12      8.05 o
  -5  -2   9      209.37      255.65     41.94 o
  -4  -2   9     2456.42     2531.82     87.57 o
  -3  -2   9     7861.52     7968.66    210.28 o
  -2  -2   9      395.05      335.37     54.08 o
  -1  -2   9      121.85      125.18     20.68 o
   0  -2   9      933.53      759.34     29.35 o
   1  -2   9    16598.78    18755.36    330.44 o
   2  -2   9     3722.58     3461.10     92.15 o
   3  -2   9      575.91      577.97     40.89 o
   4  -2   9       11.45        7.14      4.39 o
   6  -2   9     1620.07     1594.89     71.58 o
  -6  -1   9        1.65        5.44      4.77 o
  -5  -1   9      890.79      854.39     64.74 o
  -4  -1   9      260.36      298.61     56.11 o
  -3  -1   9      886.12      781.91     33.00 o
  -2  -1   9     3088.19     2968.47     82.36 o
  -1  -1   9      307.95      237.04     18.31 o
   0  -1   9        5.32       12.22      9.80 o
   1  -1   9      404.20      384.88     44.08 o
   2  -1   9     7433.70     8348.60    197.73 o
   3  -1   9     4777.03     4859.26    130.08 o
   4  -1   9      256.86      249.30     43.88 o
   5  -1   9        7.99        0.39      4.89 o
   6  -1   9     2343.23     2327.05     71.42 o
  -6   0   9        8.34       10.18      7.50 o
  -5   0   9      229.06      259.83     46.80 o
  -4   0   9     3183.95     3192.71    100.14 o
  -3   0   9     4482.22     4331.64    109.47 o
  -2   0   9      206.07      232.02     36.62 o
  -1   0   9     1440.22     1633.78     56.38 o
   0   0   9      349.82      469.96     51.26 o
   1   0   9     5075.00     4755.42     85.03 o
   2   0   9       15.61       24.81      8.15 o
   3   0   9     3481.54     3883.05     98.08 o
   4   0   9     2354.81     2185.93     65.47 o
   5   0   9        2.38       17.74      9.29 o
   6   0   9       39.76       27.33     10.07 o
  -6   1   9      209.31      216.50     20.68 o
  -5   1   9       27.19        8.01      8.15 o
  -4   1   9      188.42      168.32     36.82 o
  -3   1   9     5507.33     5478.58    132.88 o
  -2   1   9    13663.00    13687.83    308.38 o
  -1   1   9      919.02      816.01     36.89 o
   0   1   9       12.56       17.07     10.20 o
   1   1   9     3078.58     3096.46     61.01 o
   2   1   9    11838.82    12356.74    188.03 o
   4   1   9       15.35       20.79     10.54 o
   5   1   9       48.76       23.93      7.72 o
   6   1   9      222.45      158.68     20.74 o
  -6   2   9      209.43      213.80     23.69 o
  -5   2   9       45.43       57.56     16.23 o
  -4   2   9      422.07      399.78     64.14 o
  -3   2   9     3770.59     3614.51     92.31 o
  -2   2   9      287.01      300.88     46.29 o
  -1   2   9     4579.04     4384.70     74.75 o
   0   2   9     2413.14     2541.32     50.48 o
   1   2   9     1965.48     2062.42     46.04 o
   2   2   9       47.97       14.81      5.71 o
   3   2   9     4726.54     4817.91    116.95 o
   4   2   9    10558.74    10665.47    273.62 o
   5   2   9      789.49      750.40     44.86 o
   6   2   9       26.74        9.98      8.74 o
   7   2   9       54.53       62.15     16.17 o
  -6   3   9      462.30      377.45     20.61 o
  -5   3   9       39.59       18.52      7.49 o
  -4   3   9       95.54       85.23     23.14 o
  -3   3   9     4372.14     3976.03    108.94 o
  -2   3   9     3472.31     3014.32     76.25 o
  -1   3   9     2086.77     1877.84     34.91 o
   0   3   9      184.99      133.52     14.31 o
   1   3   9       94.79      101.97     10.85 o
   2   3   9     2481.19     2921.52     80.43 o
   3   3   9     2375.64     2265.53     71.54 o
   4   3   9     2291.56     2227.53     67.64 o
   5   3   9     2235.27     2132.20     64.77 o
   6   3   9       52.69       73.28     16.68 o
   7   3   9        4.21       33.98     12.11 o
  -6   4   9      728.46      719.42     28.28 o
  -5   4   9      848.98      857.79     76.11 o
  -4   4   9      125.26      115.02     23.23 o
  -3   4   9        1.99       18.19      9.56 o
  -2   4   9    11709.69    10539.64    238.87 o
  -1   4   9    10586.26     9869.44    122.01 o
   1   4   9      704.96      846.09     59.67 o
   2   4   9     3028.44     3315.88     64.20 o
   3   4   9     5427.22     5621.42    135.07 o
   4   4   9     9113.14     8643.21    224.66 o
   5   4   9      782.03      626.31     41.33 o
   6   4   9       42.82       49.77     16.37 o
   7   4   9       58.05       62.09     15.68 o
  -5   5   9        2.04       12.96      5.66 o
  -4   5   9        1.00       18.27      6.49 o
  -3   5   9     2619.17     2335.24     70.62 o
  -2   5   9     2243.29     1934.90     53.26 o
  -1   5   9      191.71      250.88     31.16 o
   0   5   9     6858.71     6986.39    113.09 o
   1   5   9      338.20      343.58     26.84 o
   2   5   9     1761.81     1808.29     51.68 o
   3   5   9       90.75       74.59     11.72 o
   4   5   9     7500.65     7708.54    201.95 o
   5   5   9     4564.17     4509.01    120.79 o
   6   5   9     1449.73     1356.47     55.24 o
   7   5   9      122.17      102.86     19.08 o
  -5   6   9     1757.91     1985.06     63.07 o
  -4   6   9      336.93      318.70     50.32 o
  -3   6   9        5.08       14.84      8.63 o
  -2   6   9     3498.94     2972.79     81.87 o
  -1   6   9     6094.39     5393.65    119.25 o
   0   6   9     1175.38     1049.38     54.00 o
   1   6   9       25.17       32.64      5.18 o
   2   6   9       42.34       47.92      9.73 o
   3   6   9     4379.82     4486.34    122.27 o
   4   6   9      482.12      527.07     49.39 o
   5   6   9     1036.15     1027.89     67.13 o
   6   6   9      856.56      821.33     42.06 o
  -5   7   9     1414.46     1491.52     32.07 o
  -4   7   9     1537.83     1602.59     65.39 o
  -3   7   9       29.68       47.11      9.65 o
  -2   7   9      195.30      199.72     20.29 o
  -1   7   9     1865.18     1605.12     37.23 o
   1   7   9     4037.17     3971.84    102.22 o
   2   7   9      358.43      415.86     31.24 o
   3   7   9      493.24      464.61     20.76 o
   4   7   9     3563.63     3534.55    105.68 o
   5   7   9     3452.94     3381.31    139.31 o
   6   7   9      204.13      199.28     21.84 o
  -4   8   9       10.44       13.82     11.54 o
  -3   8   9        1.86       20.60      8.25 o
  -2   8   9     1045.09      916.84     41.51 o
  -1   8   9     1969.75     1830.67     58.29 o
   0   8   9      686.27      671.82     44.35 o
   1   8   9     4119.72     4278.32    115.39 o
   2   8   9     1591.95     1787.45     96.06 o
   3   8   9      187.66      204.07     27.63 o
   4   8   9      596.76      507.70     69.96 o
   5   8   9     1618.90     1649.68    111.06 o
   6   8   9     2907.48     2837.61     94.88 o
  -4   9   9     3271.00     3110.65     52.54 o
  -3   9   9      850.27      737.54     57.46 o
  -2   9   9      285.17      248.46     32.00 o
  -1   9   9     1229.33     1287.42     45.41 o
   0   9   9     6202.35     6550.80    166.47 o
   1   9   9     2434.37     2586.35     96.30 o
   2   9   9       29.22       40.23      7.63 o
   3   9   9        0.20        5.24      7.60 o
   4   9   9     1148.70      996.37     59.72 o
   5   9   9      958.98     1150.46     89.58 o
   6   9   9        0.12       16.47      9.93 o
  -2  10   9      139.70      135.60     19.19 o
  -1  10   9      701.60      829.64     72.84 o
   0  10   9      133.85      105.78     24.02 o
   1  10   9     4896.54     6028.82    236.20 o
   2  10   9     3027.91     3468.53    180.19 o
   3  10   9      248.69      255.47     25.06 o
   4  10   9       72.20       69.44     12.87 o
   5  10   9      694.04      632.23     52.59 o
  -2  11   9        5.57       25.66     10.87 o
  -1  11   9       95.56       86.18     12.87 o
   0  11   9     2845.49     3510.85     97.74 o
   1  11   9      560.26      597.49     52.84 o
   2  11   9     1076.85     1165.74     49.32 o
   3  11   9     1233.10     1158.09     41.62 o
   4  11   9       33.40       40.89     12.05 o
  -1  12   9        0.77       10.09     10.73 o
   1  12   9     3106.47     3411.68    130.35 o
   2  12   9     1958.68     1939.65     83.75 o
   3  12   9       98.58       71.51     12.55 o
  -3  -8  10      153.97      151.79     33.05 o
  -2  -8  10      127.78      147.33     17.95 o
  -1  -8  10      137.16      102.13     24.95 o
   0  -8  10      625.48      582.00     29.25 o
   1  -8  10       83.30       61.55     14.52 o
  -4  -7  10      893.00      933.21     83.35 o
  -3  -7  10      485.40      510.42     41.52 o
  -2  -7  10       21.41       12.80      6.31 o
  -1  -7  10      105.30       56.61     11.29 o
   0  -7  10     1290.64     1175.89     40.00 o
   1  -7  10     1718.72     1670.07     61.88 o
   2  -7  10      313.83      207.92     18.30 o
   3  -7  10      261.89      174.36     20.66 o
  -4  -6  10       43.69       53.85     10.30 o
  -3  -6  10     2125.85     2259.14     65.39 o
  -2  -6  10      480.85      506.16     52.11 o
  -1  -6  10       42.42       55.08     16.67 o
   0  -6  10      274.84      228.54     43.14 o
   1  -6  10     1768.59     1661.65     77.78 o
   2  -6  10     3946.92     3831.47    103.65 o
   3  -6  10     1118.18     1153.17     43.29 o
  -5  -5  10      123.43      169.43     21.68 o
  -4  -5  10     2501.88     2877.15    121.82 o
  -3  -5  10     1541.55     1582.26     73.97 o
  -2  -5  10      268.85      281.33     46.27 o
  -1  -5  10      422.55      365.85     51.87 o
   0  -5  10      984.21      850.16     46.43 o
   1  -5  10     1383.80     1549.77     55.56 o
   2  -5  10     1010.35      942.93     65.73 o
   3  -5  10     2361.18     2446.90     70.23 o
   4  -5  10      427.36      314.87     73.91 o
  -5  -4  10       80.07       54.15     14.28 o
  -4  -4  10       43.97       59.56     16.19 o
  -3  -4  10     1963.56     2029.59     88.98 o
  -2  -4  10     3790.52     3628.14     98.25 o
  -1  -4  10      845.66      771.77     53.69 o
   0  -4  10      212.84      204.25     39.28 o
   1  -4  10     3754.83     3984.21    108.75 o
   2  -4  10     3569.14     4002.73    109.18 o
   3  -4  10     1702.04     1887.45    106.66 o
   4  -4  10       43.62       30.10      4.42 o
   5  -4  10       49.25       45.02      8.74 o
  -5  -3  10      137.09      154.84     28.86 o
  -4  -3  10      535.98      627.95     83.20 o
  -3  -3  10      157.71      142.05     30.56 o
  -2  -3  10      690.30      583.53     57.12 o
  -1  -3  10      827.80      785.25     51.97 o
   0  -3  10        3.18       16.44     14.18 o
   1  -3  10      608.60      746.29     64.47 o
   2  -3  10     2747.63     2683.78    101.28 o
   3  -3  10     7281.93     7713.70    192.66 o
   4  -3  10     2125.43     2286.62    125.35 o
   5  -3  10       28.69       19.80      5.41 o
  -6  -2  10       75.43       49.10      6.58 o
  -5  -2  10       11.83       12.48      4.89 o
  -4  -2  10        4.72       10.52      7.14 o
  -3  -2  10     8815.75     8329.15    217.49 o
  -2  -2  10     2410.53     2259.09     93.17 o
  -1  -2  10      252.61      233.16     27.72 o
   0  -2  10      128.55       80.36      9.71 o
   1  -2  10     1123.96     1134.42     66.53 o
   2  -2  10     4208.99     4201.08    116.91 o
   3  -2  10     1017.22     1172.83     72.89 o
   4  -2  10     2610.65     2774.16    134.59 o
   5  -2  10      417.50      415.68     59.86 o
   6  -2  10      200.40      164.65     30.89 o
  -6  -1  10      480.53      432.77     18.92 o
  -5  -1  10       92.64       96.30     24.17 o
  -4  -1  10      305.36      323.57     61.39 o
  -3  -1  10      409.02      423.68     59.52 o
  -2  -1  10     4566.79     4405.31    109.65 o
  -1  -1  10     7817.90     8113.00    189.43 o
   0  -1  10       81.68      118.72     14.88 o
   1  -1  10       60.22       70.05      9.79 o
   2  -1  10     1118.29     1178.65     84.64 o
   3  -1  10     7104.48     7086.67    188.80 o
   4  -1  10     3270.77     3701.85    100.96 o
   5  -1  10       43.89       19.47      6.88 o
   6  -1  10        9.89       -1.83      5.44 o
  -6   0  10      152.98      149.68     34.71 o
  -5   0  10       78.13       58.91     19.83 o
  -4   0  10        0.25       -2.22     10.14 o
  -3   0  10     1447.20     1447.66     49.29 o
  -2   0  10      230.60      270.73     38.86 o
  -1   0  10      192.53      230.01     43.84 o
   0   0  10     2407.26     2578.78     69.96 o
   1   0  10       66.14       88.42     11.21 o
   2   0  10       77.77       73.91     10.83 o
   3   0  10      192.17      200.19     29.43 o
   4   0  10     5897.98     6201.45    157.74 o
   5   0  10     3370.71     3137.63    139.25 o
   6   0  10      383.78      315.34     19.63 o
  -6   1  10     1998.13     2119.08     62.08 o
  -5   1  10      530.40      524.84     66.95 o
  -4   1  10       13.01       16.27     10.95 o
  -3   1  10      242.57      237.32     35.65 o
  -2   1  10     5760.22     5698.90    138.25 o
  -1   1  10    10299.83    11134.06    268.36 o
   0   1  10      898.51      966.39     49.25 o
   2   1  10     1340.45     1329.21     44.16 o
   3   1  10     7511.20     8767.69    218.74 o
   4   1  10      189.87      162.13     21.79 o
   5   1  10     1054.85      948.29     59.25 o
   6   1  10      734.06      672.50     37.43 o
  -6   2  10       15.31       14.68      4.94 o
  -5   2  10     1660.57     1681.07     75.55 o
  -4   2  10       96.33       86.76     20.17 o
  -3   2  10     1370.11     1281.88     91.28 o
  -2   2  10       50.53       39.31     12.37 o
  -1   2  10     3574.17     3368.20     85.42 o
   0   2  10    11924.11    13246.18    200.38 o
   1   2  10     1602.87     1793.42     97.53 o
   2   2  10        1.12        7.54      5.82 o
   3   2  10      585.79      627.14     52.66 o
   4   2  10     6605.18     6530.80    173.30 o
   5   2  10     3520.07     3450.35    140.61 o
   6   2  10       70.69       25.49     11.13 o
  -6   3  10     1601.80     1769.25     47.35 o
  -5   3  10      979.69      944.18     58.85 o
  -4   3  10      580.85      517.85     66.83 o
  -3   3  10      253.60      232.04     43.70 o
  -2   3  10     1780.95     1627.35     53.31 o
  -1   3  10     5348.30     5194.21     88.08 o
   0   3  10     1200.53     1220.68     57.13 o
   1   3  10     1896.81     2068.38     46.44 o
   2   3  10      847.06      855.39     62.09 o
   3   3  10      940.16      770.10     34.85 o
   4   3  10        2.27       32.85     13.38 o
   5   3  10     1718.79     1690.48     54.68 o
   6   3  10     3507.17     3184.01    111.12 o
  -5   4  10     2071.17     2208.37     73.00 o
  -4   4  10     1546.51     1384.18     66.05 o
  -3   4  10      285.55      222.59     33.71 o
  -2   4  10       91.75       97.75     18.26 o
  -1   4  10     3180.89     2859.96     52.02 o
   0   4  10    13471.61    13852.29    319.09 o
   1   4  10      982.12      986.14     72.05 o
   2   4  10      391.92      429.50     42.43 o
   3   4  10      398.36      392.54     48.82 o
   4   4  10     3977.35     3757.31    106.26 o
   5   4  10     1328.50     1240.67     44.41 o
   6   4  10      528.08      520.57     65.55 o
  -5   5  10      110.73      121.78     24.41 o
  -4   5  10     1295.58     1233.89     71.32 o
  -3   5  10     1278.63     1056.28     47.45 o
  -2   5  10      461.60      450.15     48.09 o
  -1   5  10     1018.01      948.97     28.41 o
   0   5  10     1818.19     1666.61     56.67 o
   1   5  10     9492.45    10128.81    243.48 o
   2   5  10     2799.44     2987.83     80.12 o
   3   5  10      101.21      157.81     21.46 o
   4   5  10      182.92      187.47     15.34 o
   5   5  10     1518.43     1268.54     76.72 o
   6   5  10     4583.92     4484.41    127.51 o
  -5   6  10     1852.61     2012.35     55.51 o
  -4   6  10     1018.76     1058.97     90.69 o
  -3   6  10        3.09       14.78      7.42 o
  -2   6  10       29.06       18.59     10.90 o
  -1   6  10     1582.08     1429.65     44.73 o
   0   6  10     7094.04     7035.20    174.59 o
   1   6  10      397.86      373.73     31.90 o
   2   6  10     1796.99     1951.64     66.69 o
   3   6  10     1353.34     1275.38     57.23 o
   4   6  10     1045.41      974.51     37.50 o
   5   6  10      559.93      536.96     38.87 o
   6   6  10      286.70      261.42     35.29 o
  -4   7  10     1972.80     2136.85     64.73 o
  -3   7  10     1258.80     1143.57     66.19 o
  -2   7  10       33.40       28.18      8.79 o
  -1   7  10       16.14       21.09      4.73 o
   0   7  10     3506.52     3330.38    103.16 o
   1   7  10     6671.95     6923.17    189.19 o
   2   7  10     1403.38     1299.40     77.85 o
   3   7  10        4.04       21.36     10.01 o
   4   7  10      119.45      128.44     21.77 o
   5   7  10     2466.08     2375.83    108.76 o
   6   7  10     1435.39     1593.01    109.74 o
  -4   8  10      772.41      730.10     51.51 o
  -3   8  10     1195.99     1181.08     67.49 o
  -2   8  10      755.35      731.97     80.85 o
  -1   8  10      427.97      385.70     61.77 o
   0   8  10     1424.83     1352.36     68.40 o
   1   8  10     1663.01     1870.21    111.87 o
   2   8  10     4804.17     4977.84    135.43 o
   3   8  10     1688.10     1641.63     51.94 o
   4   8  10       11.97       21.72     13.97 o
   5   8  10        0.40       30.69     11.60 o
   6   8  10     1224.44     1235.41     44.65 o
  -3   9  10     2086.64     1958.98     69.35 o
  -2   9  10       88.81       82.45     17.41 o
  -1   9  10       37.61       35.02     11.61 o
   0   9  10     1417.40     1402.18     74.50 o
   1   9  10     3897.57     4531.18    120.56 o
   2   9  10     1277.07     1188.10     75.10 o
   3   9  10      561.35      700.98     73.98 o
   4   9  10       91.12       86.69     18.32 o
   5   9  10      545.02      438.17     26.40 o
  -3  10  10     1204.85      835.79     24.90 o
  -2  10  10     1123.87     1078.22     48.34 o
  -1  10  10      328.09      436.70     60.56 o
   0  10  10       36.22       34.06      8.57 o
   1  10  10      867.64      972.52     86.69 o
   2  10  10     3215.83     3130.27    132.18 o
   4  10  10       39.05       40.49     11.87 o
   5  10  10       75.09       49.92     10.51 o
  -1  11  10      224.94      200.49     27.03 o
   0  11  10      125.44      121.84     24.32 o
   1  11  10      481.74      469.46     57.43 o
   2  11  10        0.29        9.16      6.89 o
   3  11  10     2928.21     2887.74    107.43 o
   4  11  10      654.12      613.38     63.69 o
   0  12  10        7.66       14.92      5.77 o
   1  12  10      431.39      433.44     57.39 o
   2  12  10     2963.90     3397.79    131.80 o
   3  12  10      944.97      999.18     76.48 o
  -1  -8  11       36.37       66.45     14.39 o
   0  -8  11      490.89      404.47     81.72 o
  -3  -7  11     1097.41     1191.75     68.79 o
  -2  -7  11      818.80      845.12     35.24 o
  -1  -7  11        0.63       16.24      6.36 o
   0  -7  11        4.02       34.12     11.08 o
   1  -7  11      713.89      480.79     70.76 o
   2  -7  11     1232.63     1120.84     32.62 o
  -4  -6  11      127.57      105.01     13.89 o
  -3  -6  11      188.31      158.74     31.28 o
  -2  -6  11     3035.99     3240.34     95.04 o
  -1  -6  11     1213.08     1337.10     78.09 o
   0  -6  11        2.26       20.20     10.06 o
   1  -6  11        4.98       26.85      6.75 o
   2  -6  11     2731.03     2934.55     85.89 o
   3  -6  11     4325.01     3492.56     78.79 o
  -4  -5  11      274.79      270.70     50.99 o
  -3  -5  11     1399.93     1450.99     54.91 o
  -2  -5  11      542.41      565.81     76.53 o
  -1  -5  11     1190.53     1105.78     99.28 o
   0  -5  11      223.37      245.66     36.50 o
   1  -5  11      181.38      223.18     35.21 o
   2  -5  11      690.47      745.98     63.17 o
   4  -5  11     2851.54     2635.85    108.31 o
  -5  -4  11       22.43       50.53     18.67 o
  -3  -4  11      481.64      543.46     62.73 o
  -2  -4  11     1209.21     1187.77     42.33 o
  -1  -4  11     5762.93     5696.27    145.07 o
   0  -4  11      518.09      514.26     64.46 o
   1  -4  11       29.00       60.81     16.75 o
   2  -4  11      136.61      185.57     22.20 o
   3  -4  11     3022.33     3077.35    146.15 o
   4  -4  11      328.25      289.01     37.04 o
  -5  -3  11      900.44     1015.56     95.51 o
  -4  -3  11       21.32       36.45     12.45 o
  -3  -3  11      569.01      558.58     85.23 o
  -2  -3  11      102.56       85.23     21.81 o
  -1  -3  11     3858.63     3626.75    101.05 o
   0  -3  11     5623.65     6764.94    179.18 o
   1  -3  11      107.44      109.51     10.69 o
   2  -3  11      167.29      172.98     25.53 o
   3  -3  11     1186.12     1136.23     86.36 o
   4  -3  11     3420.24     4242.83    139.98 o
   5  -3  11     1962.27     1922.51     81.38 o
  -5  -2  11      135.33       75.05     20.85 o
  -4  -2  11      131.45      170.70     32.59 o
  -3  -2  11     1837.78     1739.38     76.57 o
  -2  -2  11     1735.66     1585.52     67.60 o
  -1  -2  11     1645.26     1476.29     48.23 o
   0  -2  11     1862.48     2010.19     62.70 o
   1  -2  11     1145.13     1192.85     66.51 o
   2  -2  11       28.72       32.29      6.97 o
   3  -2  11      818.38      874.12     69.14 o
   4  -2  11      654.49      627.06     76.29 o
   5  -2  11     2041.64     2204.36     95.01 o
  -5  -1  11     2151.56     2595.24    162.78 o
  -4  -1  11      296.80      317.47     63.24 o
  -3  -1  11      178.10      179.88     31.85 o
  -2  -1  11     1109.17     1029.71     79.14 o
  -1  -1  11     8538.56     8983.46    234.04 o
   0  -1  11     6508.74     6210.66    262.41 o
   1  -1  11      348.82      356.48     36.84 o
   3  -1  11     1523.82     1682.16     98.28 o
   4  -1  11     3515.00     3752.08    167.40 o
   5  -1  11     1449.18     1676.65     64.64 o
   6  -1  11      426.73      366.58     59.91 o
  -6   0  11      193.23      153.36     34.72 o
  -5   0  11        0.21       14.86      8.88 o
  -4   0  11      728.28      798.11     85.89 o
  -3   0  11      126.30      113.42     25.55 o
  -2   0  11      957.22      943.18     85.36 o
  -1   0  11      108.24      145.71     26.34 o
   0   0  11     6095.40     6451.08    158.12 o
   1   0  11     6085.18     6183.97    147.40 o
   2   0  11      140.51      147.50     21.28 o
   3   0  11       16.79       20.57      6.53 o
   4   0  11     1060.41     1014.73     58.33 o
   5   0  11     4674.74     4979.76    200.55 o
   6   0  11     1796.06     1770.43     65.72 o
  -6   1  11      638.33      679.90    104.71 o
  -4   1  11      175.74      168.27     32.88 o
  -3   1  11        6.01       -0.04     11.09 o
  -2   1  11      159.64      153.58     21.29 o
  -1   1  11     4821.82     5429.78    132.73 o
   0   1  11     1697.29     1709.71     52.00 o
   1   1  11      302.60      277.96     29.63 o
   2   1  11     2126.57     2191.59     62.57 o
   3   1  11       23.67       13.78      5.72 o
   4   1  11      260.78      209.09     41.23 o
   5   1  11       41.27       67.05     16.24 o
   6   1  11     2604.14     2318.30     89.54 o
  -5   2  11       94.46      147.98     28.44 o
  -4   2  11     4351.96     4431.22    188.38 o
  -3   2  11     1773.11     1583.63     52.81 o
  -2   2  11        3.41       27.38      8.03 o
  -1   2  11      273.33      250.05     19.12 o
   0   2  11     9679.90     9909.07    239.13 o
   2   2  11     1108.87     1037.70     56.48 o
   3   2  11      419.06      410.16     55.40 o
   5   2  11     3489.04     3333.16    136.43 o
   6   2  11     1510.17     1371.28     50.04 o
  -5   3  11      834.64      945.45     68.17 o
  -4   3  11     1028.93      856.63     51.69 o
  -3   3  11      674.57      654.55     40.87 o
  -2   3  11      673.85      583.95     33.12 o
  -1   3  11     1001.95      882.48     35.11 o
   0   3  11      149.49      207.19     18.80 o
   1   3  11      337.39      268.20     21.73 o
   2   3  11     6173.36     6248.37    149.52 o
   3   3  11     1360.68     1423.08     81.46 o
   4   3  11      523.99      448.40     65.44 o
   5   3  11      149.59      168.09     21.51 o
   6   3  11     4281.39     4228.87    138.00 o
  -4   4  11     2899.36     2636.09    113.09 o
  -3   4  11     2143.28     1846.14     71.95 o
  -2   4  11      107.28      130.09     23.59 o
  -1   4  11        3.98       12.93     12.11 o
   0   4  11     3705.92     3557.66     90.84 o
   1   4  11     4636.53     5068.24    124.81 o
   2   4  11        1.52       16.13     10.12 o
   3   4  11      564.86      677.28     85.85 o
   4   4  11       98.55       69.44     16.83 o
   5   4  11      869.66      730.08     46.69 o
   6   4  11      228.68      165.76     19.93 o
  -5   5  11      184.44      156.31     27.94 o
  -4   5  11      434.85      505.13     72.17 o
  -3   5  11     4582.47     4261.30    115.02 o
  -2   5  11     1240.18     1020.60     36.14 o
  -1   5  11       90.32       99.19     22.89 o
   0   5  11       65.78       69.47      9.23 o
   1   5  11     4419.40     4682.02    121.17 o
   2   5  11    14574.85    15672.46    397.83 o
   3   5  11     1786.30     1770.71     72.34 o
   4   5  11       26.56       26.56     12.22 o
   5   5  11      648.44      577.50     39.63 o
   6   5  11     2122.18     2076.76     69.59 o
  -5   6  11      325.29      362.20     58.56 o
  -4   6  11     2978.61     2838.34     82.98 o
  -3   6  11     1422.97     1245.70     70.93 o
  -2   6  11      567.03      574.05     83.55 o
  -1   6  11      190.06      178.23     13.92 o
   0   6  11     1366.20     1302.49     75.19 o
   1   6  11      398.51      490.50     44.89 o
   2   6  11       92.15       88.96     13.09 o
   3   6  11     5927.63     6529.95    177.24 o
   4   6  11      798.76      697.55     53.85 o
   5   6  11       19.33       35.16     13.86 o
   6   6  11        0.11       15.90      8.97 o
  -4   7  11      711.49      654.29     72.47 o
  -3   7  11     1744.78     1561.83     83.18 o
  -2   7  11     5419.68     5048.26    127.90 o
  -1   7  11       20.38       14.25      9.14 o
   0   7  11       22.22       26.86      6.48 o
   1   7  11     1467.68     1562.09     82.49 o
   2   7  11     4938.11     5031.14    139.38 o
   3   7  11      271.40      270.79     47.88 o
   4   7  11      117.51      147.71     28.09 o
   5   7  11       11.22       10.57     10.71 o
   6   7  11      383.53      355.84     37.57 o
  -4   8  11      887.32      926.67     43.38 o
  -3   8  11      513.20      539.08     62.97 o
  -2   8  11     1600.12     1562.58     82.23 o
  -1   8  11     3049.02     2949.85     80.05 o
   0   8  11       26.92       35.42      6.88 o
   1   8  11      175.14      205.07     31.20 o
   2   8  11     1095.22     1068.26     57.62 o
   3   8  11     6257.25     6646.10    175.27 o
   4   8  11     2213.52     2074.60     98.96 o
   5   8  11      358.94      327.09     40.77 o
   6   8  11      117.67       86.30     15.67 o
  -3   9  11     3207.50     3372.14     76.51 o
  -2   9  11     1459.63     1306.72     62.15 o
  -1   9  11      182.37      177.38     16.37 o
   0   9  11      834.71      796.05     53.93 o
   1   9  11     1220.52     1204.41     57.76 o
   2   9  11     2191.84     2145.33    125.09 o
   3   9  11        3.37        9.00      7.69 o
   4   9  11     2737.58     2676.22     81.42 o
   5   9  11     1742.26     1608.49     50.65 o
  -2  10  11     2274.12     2215.25     59.21 o
  -1  10  11     4454.33     5770.62    154.74 o
   0  10  11      244.25      237.90     32.63 o
   1  10  11       84.91       80.55     17.23 o
   2  10  11     1665.90     1554.89     97.69 o
   3  10  11     3430.19     4160.74    124.15 o
   4  10  11     1030.30      961.63     59.59 o
   5  10  11      189.84      154.47     19.42 o
  -1  11  11     1351.89     1515.30     42.51 o
   1  11  11      261.93      259.94     30.88 o
   2  11  11       24.11       38.43      8.10 o
   3  11  11      542.20      502.17     54.99 o
   4  11  11     1775.58     1873.12    117.88 o
   0  12  11        0.32        6.71      5.43 o
   1  12  11      410.93      396.14     45.12 o
   2  12  11      312.03      250.35     39.90 o
   3  12  11      781.79      636.91     88.07 o
  -2  -7  12     1110.78     1291.00     46.25 o
  -1  -7  12       31.21       20.25     12.49 o
   0  -7  12      470.51      413.91     64.71 o
   1  -7  12      423.50      277.25     49.78 o
  -3  -6  12       21.02       48.91     12.97 o
  -2  -6  12      546.46      449.67     59.43 o
  -1  -6  12     1883.05     2004.29     74.44 o
   0  -6  12      792.49      772.62     78.94 o
   1  -6  12        9.30       27.31     13.92 o
   2  -6  12       35.81       25.23     11.01 o
  -4  -5  12      565.07      649.62     81.58 o
  -3  -5  12       80.52       76.62     12.86 o
  -2  -5  12      609.62      696.37     74.77 o
  -1  -5  12      637.70      573.35     70.08 o
   0  -5  12     3147.01     3346.17    139.60 o
   1  -5  12     1191.22     1301.68     44.53 o
   2  -5  12        0.02       24.36     12.43 o
   3  -5  12        0.96       -2.66      3.65 o
  -4  -4  12        7.66       12.91      9.44 o
  -3  -4  12       55.34       59.12     14.91 o
  -2  -4  12      109.62      150.59     36.01 o
  -1  -4  12     5169.87     5336.04    210.92 o
   0  -4  12      187.62      196.96     36.00 o
   1  -4  12      795.40     1081.77     90.82 o
   2  -4  12      726.64      765.40     78.77 o
   3  -4  12     1065.01     1214.05     74.16 o
   4  -4  12      331.57      295.58     37.51 o
  -5  -3  12      411.43      454.19     58.56 o
  -4  -3  12     1055.19     1221.95    122.93 o
  -3  -3  12      343.69      300.74     51.62 o
  -2  -3  12      340.72      312.00     62.98 o
  -1  -3  12      397.74      414.92     75.68 o
   0  -3  12     3090.52     3411.96     94.52 o
   1  -3  12     3198.37     3239.72     63.83 o
   2  -3  12        5.62       14.05      5.46 o
   3  -3  12      547.79      589.06     56.55 o
   4  -3  12     1345.62     1331.43     77.80 o
  -5  -2  12      453.80      517.81     90.54 o
  -4  -2  12       15.56       23.76     11.92 o
  -3  -2  12     1127.54      948.33     58.51 o
  -2  -2  12       51.52        8.37      7.65 o
  -1  -2  12      998.35      868.06     33.48 o
   1  -2  12     2110.13     1984.98     59.79 o
   2  -2  12     2637.03     2662.84     83.54 o
   4  -2  12      111.91       65.31      9.95 o
   5  -2  12      688.83      681.59     51.93 o
  -5  -1  12     1144.77     1406.92    125.76 o
  -4  -1  12     1954.76     2111.68     92.71 o
  -3  -1  12     1392.82     1407.02     49.95 o
  -2  -1  12      177.19      114.59     29.25 o
  -1  -1  12       88.94       56.93     18.44 o
   0  -1  12     1931.64     1590.52     64.23 o
   1  -1  12     6021.92     6362.21    169.18 o
   2  -1  12       50.05       49.77      9.26 o
   3  -1  12      308.19      376.25     54.75 o
   4  -1  12       91.17      124.60     25.19 o
   5  -1  12     1135.26     1013.02     75.52 o
  -5   0  12      511.66      592.10     97.11 o
  -4   0  12      598.98      638.73     84.21 o
  -3   0  12     2062.41     1951.33     62.23 o
  -2   0  12      737.41      656.06     64.28 o
  -1   0  12     1215.21     1370.73     50.02 o
   0   0  12      135.37      184.78     21.72 o
   1   0  12     2092.86     2133.07     65.80 o
   2   0  12     6926.98     6681.87    180.73 o
   3   0  12      792.68      787.30     61.58 o
   4   0  12      115.27       80.35     16.45 o
   5   0  12      380.19      393.71     57.50 o
  -5   1  12      916.42     1054.92     82.26 o
  -4   1  12      543.28      628.71     71.73 o
  -3   1  12        0.48        5.47      7.76 o
  -2   1  12      392.40      380.39     56.79 o
  -1   1  12       54.03       75.80     23.92 o
   1   1  12       61.57       81.42     10.43 o
   2   1  12     1527.17     1644.71     56.51 o
   3   1  12     3954.39     3977.46    107.02 o
   4   1  12      164.35      152.27     32.15 o
   5   1  12      140.96      100.22     18.98 o
   6   1  12      239.71      250.76     34.74 o
  -5   2  12       20.87       -1.34      8.83 o
  -4   2  12     2825.13     2533.27    105.73 o
  -3   2  12     4229.18     4208.51    112.63 o
  -2   2  12      885.78      772.06     29.26 o
  -1   2  12       13.18       63.11     17.00 o
   1   2  12     5022.88     5150.19    126.78 o
   2   2  12     6243.02     6813.43    183.20 o
   3   2  12      209.51      241.98     34.18 o
   4   2  12      550.57      665.57     70.18 o
   6   2  12     1197.29     1102.65     65.39 o
  -5   3  12      340.67      381.15     57.21 o
  -4   3  12     1438.75     1291.02     82.40 o
  -3   3  12      552.09      472.11     57.12 o
  -2   3  12     3839.30     3567.34    100.50 o
  -1   3  12      860.62      748.19     28.96 o
   0   3  12     1838.07     1915.08     59.25 o
   1   3  12        0.26        4.53      7.52 o
   2   3  12     5134.87     5182.25    158.01 o
   3   3  12     5222.25     5314.56    144.92 o
   4   3  12     1694.28     1807.23     58.61 o
   5   3  12        3.73       16.95     10.82 o
   6   3  12      263.49      240.03     36.57 o
  -5   4  12       31.74       21.77      8.42 o
  -4   4  12     1183.97     1173.51     42.45 o
  -3   4  12     1242.52     1118.07     39.69 o
  -2   4  12      437.05      374.81     45.50 o
  -1   4  12       65.61       91.49     15.86 o
   0   4  12       14.62       15.50      7.63 o
   1   4  12     2427.88     2299.74     87.91 o
   2   4  12      407.27      410.78     41.53 o
   3   4  12      460.12      441.13     29.57 o
   4   4  12     2292.29     2362.03     71.01 o
   5   4  12      639.84      580.24     55.89 o
   6   4  12      132.32      131.90     20.51 o
  -5   5  12       11.57       -5.37      7.74 o
  -4   5  12       27.12       34.16     11.50 o
  -3   5  12      745.34      662.99     63.73 o
  -2   5  12     5170.81     5000.65    129.09 o
  -1   5  12     2814.72     2575.05    144.28 o
   0   5  12       63.12       65.44     10.84 o
   1   5  12        4.29      -11.52      7.68 o
   2   5  12     8866.64     8850.94    243.06 o
   3   5  12     3081.94     3271.90     93.54 o
   4   5  12      188.84      179.28     27.88 o
   5   5  12      300.36      307.35     36.02 o
   6   5  12      106.72       93.24     17.55 o
  -4   6  12      398.98      436.11     67.00 o
  -3   6  12     1564.08     1304.30     82.64 o
  -2   6  12       84.85       94.61     19.25 o
  -1   6  12     4463.77     4469.60    116.35 o
   0   6  12     1627.04     1574.33    105.18 o
   1   6  12        4.35       10.59      5.01 o
   2   6  12     1049.19      971.24     80.38 o
   3   6  12     4888.40     5468.58    144.99 o
   4   6  12     4286.70     4501.89    181.15 o
   5   6  12     1949.64     1924.46     64.30 o
   6   6  12      159.88      128.24     21.21 o
  -4   7  12        6.54       37.57      9.83 o
  -3   7  12      415.56      378.12     53.34 o
  -2   7  12     5248.37     4812.39    189.63 o
  -1   7  12     1423.60     1372.27     56.22 o
   0   7  12       12.96        3.08      6.55 o
   1   7  12      287.89      316.92     43.38 o
   2   7  12      623.70      623.23     51.16 o
   3   7  12     2180.27     2259.10     89.46 o
   4   7  12      255.53      269.56     27.62 o
   5   7  12     2678.44     2564.74     80.76 o
   6   7  12     1041.51      912.63     50.85 o
  -3   8  12        4.00        9.71      5.22 o
  -2   8  12        5.01       21.30      7.95 o
  -1   8  12     3861.31     3921.17    157.18 o
   0   8  12     3973.45     4092.49    112.32 o
   1   8  12       12.13       10.53      7.69 o
   2   8  12       30.23       30.04     11.34 o
   3   8  12     1956.17     1878.66    129.98 o
   4   8  12     3631.37     3420.48    100.28 o
   5   8  12      301.53      280.65     28.90 o
  -3   9  12      122.69      101.31     19.15 o
  -2   9  12      913.15      886.08     74.33 o
  -1   9  12       95.92       91.62     18.82 o
   0   9  12      796.49      812.45     68.45 o
   1   9  12     1644.52     1519.26    120.31 o
   2   9  12       16.71        8.03      9.45 o
   3   9  12       11.49       11.98      8.87 o
   4   9  12      723.71      639.48     38.10 o
   5   9  12     2202.42     2010.81    137.97 o
  -2  10  12      854.04      867.97     64.65 o
  -1  10  12     2817.00     3604.30    103.73 o
   0  10  12     1650.01     1813.46     58.75 o
   1  10  12      191.50      174.17     25.16 o
   2  10  12      308.20      341.06     36.59 o
   3  10  12      170.94      168.67     24.97 o
   4  10  12     1749.45     1672.97    128.80 o
  -1  11  12       63.05       77.62     14.32 o
   0  11  12     1429.09     1545.31     82.09 o
   1  11  12     2034.20     2282.22     90.29 o
   2  11  12      266.42      268.28     37.80 o
   3  11  12        6.71       18.81     10.59 o
   1  12  12      406.68      380.35     32.07 o
  -2  -6  13      121.58       83.61     15.29 o
  -1  -6  13      370.04      385.51     53.04 o
   0  -6  13     1497.64     1679.38     51.94 o
   1  -6  13      392.32      429.58     58.55 o
  -3  -5  13      502.18      553.90     59.22 o
  -2  -5  13       82.07       77.75     14.81 o
  -1  -5  13      288.66      319.87     47.60 o
   0  -5  13      181.02      119.35     24.89 o
   1  -5  13     4443.63     4955.89    139.46 o
   2  -5  13     1510.73     2004.43     57.64 o
  -4  -4  13      531.41      653.85    101.15 o
  -3  -4  13       55.05       47.70     14.20 o
  -2  -4  13       80.88       55.28     15.62 o
  -1  -4  13      513.85      469.57     50.88 o
   0  -4  13      655.38      795.56     75.30 o
   1  -4  13      253.10      361.80     58.21 o
   2  -4  13     1192.43     1151.18     50.96 o
   3  -4  13     1037.05     1170.85     75.10 o
  -4  -3  13      568.20      585.38     73.11 o
  -3  -3  13     1863.97     1923.04     65.00 o
  -2  -3  13       32.92       19.59     11.07 o
  -1  -3  13       11.71       17.27      8.92 o
   0  -3  13       97.25       50.40     16.63 o
   1  -3  13     4021.71     4330.34    173.33 o
   2  -3  13      772.98      907.95     74.96 o
   3  -3  13      377.12      362.56     31.11 o
   4  -3  13      339.73      325.35     75.06 o
  -4  -2  13       76.46       46.73     14.72 o
  -3  -2  13      862.66      752.47     90.22 o
  -2  -2  13     1116.93     1128.46    113.80 o
  -1  -2  13      149.40      130.96     28.61 o
   0  -2  13      870.52      972.98     38.76 o
   1  -2  13      143.94      128.34     18.74 o
   2  -2  13     6827.76     7185.52    284.20 o
   3  -2  13     1904.78     1957.16     96.13 o
   4  -2  13      551.01      612.30     57.47 o
  -5  -1  13        4.00       12.69     12.45 o
  -4  -1  13     1918.66     2226.50    107.33 o
  -3  -1  13     2412.20     2626.13    111.26 o
  -2  -1  13      150.31      106.00     25.98 o
  -1  -1  13      178.33      128.48     18.96 o
   0  -1  13      989.26      841.79     32.79 o
   1  -1  13     4378.10     4543.82    124.14 o
   2  -1  13       89.48      102.81     16.68 o
   3  -1  13     2393.04     2291.37    132.57 o
   4  -1  13      993.58     1244.93     98.49 o
   5  -1  13       30.67       25.90      8.36 o
  -5   0  13       99.86      142.62     25.90 o
  -4   0  13        0.27       18.82      9.62 o
  -3   0  13      349.35      443.45     79.75 o
  -2   0  13     4897.56     4743.45    125.02 o
  -1   0  13     1665.91     1808.21     58.06 o
   0   0  13       25.88       37.36     26.54 o
   1   0  13      163.37      157.46     19.05 o
   2   0  13     6554.58     6515.21    183.24 o
   3   0  13     4167.59     4766.66    202.77 o
   4   0  13        0.08       13.68      7.29 o
   5   0  13       91.95       83.71     15.21 o
  -5   1  13       24.42       27.22      9.03 o
  -4   1  13      603.96      512.76     84.34 o
  -3   1  13     1129.17     1028.60     64.14 o
  -2   1  13       88.06       42.81     14.43 o
  -1   1  13     2136.13     2548.90    111.92 o
   0   1  13      505.57      582.41     54.74 o
   1   1  13      133.69      144.94     19.56 o
   2   1  13       43.84       46.92      9.82 o
   3   1  13     3387.41     3635.88    112.07 o
   4   1  13     3415.71     3570.90    181.08 o
   5   1  13      574.90      466.12     70.23 o
  -5   2  13      106.37      132.91     26.19 o
  -4   2  13       27.30       19.19      6.64 o
  -3   2  13     1454.78     1423.52     82.82 o
  -2   2  13     4565.93     4435.10    132.57 o
  -1   2  13      238.05      281.14     40.09 o
   0   2  13       88.29      103.38     12.97 o
   1   2  13      267.60      214.04     22.84 o
   2   2  13     2104.89     2284.73     71.79 o
   3   2  13      584.04      576.95     97.09 o
   4   2  13      674.79      611.41     75.12 o
   5   2  13     1372.12     1345.12     77.36 o
  -5   3  13      451.84      468.93     67.30 o
  -4   3  13       14.54       11.28      5.70 o
  -3   3  13       91.10       40.43     10.12 o
  -2   3  13      886.68      826.08     33.08 o
  -1   3  13     8227.01     9119.89    238.72 o
   0   3  13     3923.00     4127.53    117.62 o
   1   3  13       26.88       25.34      8.44 o
   2   3  13      204.53      219.07     25.47 o
   3   3  13     3621.45     3680.83    105.68 o
   4   3  13     7542.38     8102.43    528.02 o
   5   3  13      224.33      190.22     34.12 o
   6   3  13       68.57       62.82     16.98 o
  -4   4  13       17.05       37.68     13.60 o
  -3   4  13      411.79      365.69     53.44 o
  -2   4  13     3586.93     3464.02     95.53 o
  -1   4  13       55.21       50.24     16.35 o
   0   4  13     1993.77     1998.64     99.51 o
   1   4  13     2970.49     2983.03     88.66 o
   2   4  13      497.07      600.96     66.95 o
   3   4  13      148.76      141.71     26.56 o
   4   4  13     1351.40     1482.63    101.54 o
   6   4  13      599.47      554.88     70.03 o
  -4   5  13       96.90       75.60     15.17 o
  -3   5  13        2.90       16.28      6.87 o
  -2   5  13     2962.13     2792.47     80.44 o
  -1   5  13     2670.03     2460.26     94.11 o
   0   5  13     1892.69     1962.87    126.52 o
   1   5  13       34.68       44.85      9.42 o
   2   5  13      167.85      145.19     22.37 o
   3   5  13      314.36      368.38     58.56 o
   4   5  13     2336.33     2377.85    171.77 o
   5   5  13       53.99       45.34     11.22 o
  -4   6  13      678.23      541.85     54.25 o
  -3   6  13       35.58       33.25     11.61 o
  -2   6  13       91.51       88.89     23.71 o
  -1   6  13     2705.40     2594.09     86.56 o
   0   6  13     6176.90     6375.16    164.00 o
   1   6  13     2032.56     1925.55     75.53 o
   2   6  13       59.75       62.54     11.02 o
   3   6  13      360.46      347.74     53.33 o
   4   6  13     1767.50     1904.57    111.49 o
   5   6  13     3663.80     3539.01    105.41 o
  -4   7  13       88.20       81.41     14.74 o
  -3   7  13       48.43       35.89      9.03 o
  -2   7  13      932.66      890.87     53.23 o
  -1   7  13     1836.98     1849.97     79.59 o
   0   7  13      282.13      256.41     39.71 o
   1   7  13     1786.43     1535.62     63.49 o
   2   7  13      608.57      636.79     48.56 o
   3   7  13      637.09      552.19     58.60 o
   4   7  13      203.25      193.13     27.27 o
   5   7  13     1284.75     1224.38     80.16 o
  -3   8  13      194.20      197.94     31.91 o
  -2   8  13       99.80       51.38     11.05 o
  -1   8  13      985.01      914.30     74.96 o
   0   8  13     3752.47     3838.14    156.49 o
   1   8  13     1926.71     1940.49    115.86 o
   2   8  13       36.05       57.91     13.69 o
   3   8  13      213.40      201.01     23.99 o
   4   8  13     1020.13      960.98    111.70 o
   5   8  13     1028.17      872.62     58.71 o
  -2   9  13       36.93       19.15      7.12 o
  -1   9  13      286.45      283.89     21.90 o
   0   9  13      107.23      110.85     20.38 o
   1   9  13     4689.47     4503.06    182.98 o
   2   9  13     2532.19     2708.87    115.72 o
   3   9  13       48.43       40.87      7.06 o
   4   9  13        0.32        7.88      7.29 o
  -2  10  13       37.16       32.17      8.91 o
  -1  10  13      335.47      435.79     51.15 o
   0  10  13     1664.87     1722.82     76.98 o
   1  10  13     1096.17      929.96     58.74 o
   2  10  13      619.58      641.73     76.15 o
   3  10  13      540.43      509.40     47.14 o
   4  10  13       72.28      100.98     15.15 o
   0  11  13      223.64      177.07     28.03 o
   1  11  13     2881.82     3006.89    121.08 o
   2  11  13     1778.64     2064.25     81.87 o
   3  11  13       13.32       10.92      6.37 o
  -2  -5  14      533.65      583.40     64.81 o
  -1  -5  14       79.74       50.07     12.36 o
   0  -5  14        7.39        2.73     10.70 o
   1  -5  14      718.18      751.45     46.52 o
  -3  -4  14      318.44      326.39     80.59 o
  -2  -4  14     1019.56     1002.34     93.35 o
  -1  -4  14      965.55      974.82     97.43 o
   0  -4  14       18.59       31.92     11.24 o
   1  -4  14      320.25      357.87     61.87 o
   2  -4  14      251.82      199.74     21.48 o
  -3  -3  14     1839.33     1984.73     70.89 o
  -2  -3  14     2400.05     2385.69     93.41 o
  -1  -3  14       11.78       39.92     12.03 o
   0  -3  14      333.78      309.24     60.86 o
   1  -3  14      613.86      559.97     28.22 o
   2  -3  14      705.31      934.59     75.62 o
   3  -3  14     1015.45     1212.03     86.73 o
  -4  -2  14       34.54       36.46     13.25 o
  -3  -2  14        0.16        5.20      7.97 o
  -2  -2  14      542.60      468.38     73.67 o
  -1  -2  14     3319.99     3106.39    136.40 o
   0  -2  14      174.69      201.95     31.99 o
   1  -2  14       14.73       23.06      7.13 o
   2  -2  14      836.87      984.90     83.70 o
   3  -2  14     1864.75     2242.17    128.33 o
   4  -2  14     1235.29     1204.89     71.98 o
  -4  -1  14        0.12       18.48      9.03 o
  -3  -1  14     1062.30     1023.98     76.38 o
  -2  -1  14      123.14      144.98     37.51 o
  -1  -1  14      236.00      203.88     34.64 o
   0  -1  14     1497.53     1509.74     85.61 o
   1  -1  14      722.54      699.20     71.43 o
   2  -1  14      469.57      560.71     55.54 o
   3  -1  14      122.66      110.71     16.83 o
   4  -1  14     3070.95     3526.90    129.93 o
  -4   0  14        0.56       22.41     10.23 o
  -3   0  14       21.73       30.70     11.89 o
  -2   0  14     6176.15     6024.61    238.58 o
  -1   0  14     2691.86     2701.35     79.32 o
   0   0  14      259.47      205.35     35.00 o
   1   0  14      239.70      293.42     42.58 o
   2   0  14       68.67       77.48     15.08 o
   3   0  14     1744.86     1775.21    100.54 o
   4   0  14     1543.15     1638.17    112.21 o
   5   0  14      392.81      346.60     42.74 o
  -4   1  14      343.85      335.09     89.51 o
  -3   1  14       54.59       45.83     15.80 o
  -2   1  14      528.28      512.88     57.57 o
  -1   1  14     1321.62     1699.51     81.02 o
   0   1  14     5971.02     5816.44    150.62 o
   1   1  14      776.45      843.24     77.89 o
   2   1  14      217.71      136.68     22.80 o
   3   1  14        1.36       -5.08      9.08 o
   4   1  14     2799.35     2788.84     85.84 o
   5   1  14     2381.65     2292.25     97.82 o
  -4   2  14       28.72       28.10     13.36 o
  -3   2  14       12.57       26.07     13.63 o
  -2   2  14      756.87      717.25     75.50 o
  -1   2  14      609.42      634.85     46.04 o
   0   2  14      135.40      144.84     25.25 o
   1   2  14     2253.79     2226.72     87.57 o
   3   2  14      385.30      392.24     48.98 o
   4   2  14       18.61       28.43     12.60 o
   5   2  14     1908.17     1944.02    118.96 o
  -4   3  14      581.00      562.57     80.64 o
  -3   3  14       74.11       55.01     17.37 o
  -2   3  14      141.60      118.03     25.71 o
  -1   3  14     1759.26     1774.10     58.70 o
   0   3  14     4776.15     5101.84    149.23 o
   1   3  14      981.68      829.54     80.31 o
   2   3  14      166.44      163.49     27.99 o
   3   3  14      163.82      132.61     26.99 o
   4   3  14     3056.99     3100.68     98.24 o
   5   3  14      593.10      535.53     78.14 o
  -4   4  14      690.57      709.44     99.18 o
  -3   4  14      362.19      303.30     51.82 o
  -2   4  14      357.07      342.04     55.53 o
  -1   4  14      410.03      401.91     49.47 o
   0   4  14      733.21      833.13     82.65 o
   1   4  14     4307.83     4527.11    122.61 o
   2   4  14     1218.11     1424.52    127.51 o
   3   4  14       61.82       50.94     12.45 o
   4   4  14        4.61       23.36      9.44 o
   5   4  14     1908.05     1850.58    150.16 o
  -4   5  14     1207.67     1111.94     88.74 o
  -3   5  14       16.76       35.75     12.92 o
  -2   5  14        7.50       22.37      7.30 o
  -1   5  14      198.73      162.45     23.80 o
   0   5  14     3492.71     3480.03    103.63 o
   1   5  14      221.91      256.43     33.77 o
   2   5  14      390.40      517.05     73.08 o
   3   5  14      241.46      243.11     32.57 o
   4   5  14      420.71      354.36     46.14 o
   5   5  14      166.39      116.79     20.70 o
  -3   6  14     1606.43     1382.25    105.85 o
  -2   6  14      633.49      626.30     81.25 o
  -1   6  14       91.13       40.32     18.11 o
   0   6  14      147.91      162.41     24.81 o
   1   6  14     5726.65     5628.57    147.59 o
   2   6  14     2375.36     2424.20    115.82 o
   3   6  14        0.05       19.44      8.66 o
   4   6  14       31.58       46.98     15.46 o
   5   6  14     1161.07     1149.15     90.19 o
  -3   7  14      348.29      324.95     78.39 o
  -2   7  14     1060.18      945.38     37.50 o
  -1   7  14      192.44      159.53     30.41 o
   0   7  14     1513.03     1521.10    125.20 o
   1   7  14       10.73       29.35      9.83 o
   2   7  14     2935.19     3410.21    192.25 o
   3   7  14     2174.95     2139.54    170.62 o
   4   7  14       34.06       50.94     13.44 o
   5   7  14        8.51       24.88     11.17 o
  -3   8  14      987.86      983.45     86.72 o
  -2   8  14       71.12       49.84     12.76 o
  -1   8  14        0.15       12.40     10.51 o
   0   8  14      462.07      416.78     37.51 o
   1   8  14     2767.27     2619.99    125.36 o
   2   8  14      639.31      699.75     67.60 o
   3   8  14       56.92       50.61     11.53 o
   4   8  14      775.23      717.92     67.29 o
  -2   9  14     1117.77     1008.84     82.81 o
  -1   9  14      179.41      181.92     26.32 o
   0   9  14       37.35       44.83     11.09 o
   2   9  14     2899.19     3037.35    149.15 o
   3   9  14     1667.41     1490.96    143.34 o
   4   9  14      115.76      103.41     14.30 o
  -1  10  14      525.98      692.02     80.89 o
   0  10  14       77.81       54.10      8.96 o
   1  10  14     1139.03     1062.53     69.80 o
   2  10  14       34.21        8.77      5.53 o
   3  10  14     1256.42     1160.54    108.38 o
   1  11  14      149.53      172.98     24.94 o
   2  11  14     1738.41     1668.26     86.35 o
  -2  -4  15        5.03        1.31      6.09 o
  -1  -4  15     1680.08     1667.27    115.79 o
   0  -4  15      935.64     1029.74     65.24 o
   1  -4  15       35.22       31.52     17.21 o
  -2  -3  15      561.94      598.06     83.21 o
  -1  -3  15     1529.69     1485.13     66.26 o
   0  -3  15      277.92      261.53     48.92 o
   1  -3  15      466.77      520.18     67.72 o
   2  -3  15       23.60       26.94      7.46 o
  -3  -2  15      170.35      130.26     29.57 o
  -2  -2  15      137.27       81.31     18.14 o
  -1  -2  15      454.48      477.61     62.75 o
   0  -2  15     3180.43     3725.07    109.67 o
   1  -2  15      402.82      401.39     61.67 o
   2  -2  15       80.55       77.16     11.78 o
   3  -2  15        1.75        2.44      4.82 o
  -3  -1  15       59.68       66.20     15.19 o
  -2  -1  15      151.58      125.54     28.61 o
  -1  -1  15      120.43      103.82     23.61 o
   0  -1  15     1272.49     1371.98     81.07 o
   1  -1  15     2657.16     2583.47    114.06 o
   2  -1  15       77.19       84.61     11.55 o
   3  -1  15        6.10       21.35      6.97 o
  -4   0  15      294.83      264.06     57.35 o
  -3   0  15      118.04      132.25     27.17 o
  -2   0  15      355.40      330.84     49.92 o
  -1   0  15      935.26     1030.40     85.82 o
   0   0  15     2313.98     2151.38     97.36 o
   2   0  15      299.35      336.91     35.88 o
   3   0  15       75.90       74.22     10.62 o
   4   0  15      729.09      751.77     82.81 o
  -4   1  15     1234.99     1318.83     84.96 o
  -3   1  15      385.06      343.53     60.93 o
  -2   1  15      115.07       78.14     19.56 o
  -1   1  15        6.97       30.61     14.91 o
   0   1  15     1804.37     1570.42     59.33 o
   1   1  15     2849.50     2880.48    146.09 o
   2   1  15     1073.69     1074.49    113.47 o
   3   1  15        9.32       43.60     12.09 o
   4   1  15      374.69      419.36     49.09 o
  -4   2  15      113.26      124.27     25.83 o
  -3   2  15      355.99      375.48     51.74 o
  -2   2  15      525.09      497.96     66.52 o
  -1   2  15      625.62      926.43     99.90 o
   0   2  15     1530.58     1559.02    149.45 o
   1   2  15      607.01      623.79     66.04 o
   2   2  15     3050.01     2858.93    130.49 o
   3   2  15      618.77      620.15     67.36 o
   4   2  15        0.45       10.87      5.03 o
  -4   3  15     2607.00     2625.41     73.49 o
  -3   3  15      363.89      327.59     56.51 o
  -2   3  15       27.64       32.43     13.79 o
   0   3  15     2973.19     2978.31    144.75 o
   1   3  15     2833.46     2905.92    127.76 o
   2   3  15      128.55      127.02     25.62 o
   3   3  15      552.43      722.81     86.37 o
   4   3  15        1.45       25.40     12.05 o
   5   3  15      221.02      209.95     28.88 o
  -3   4  15     1720.22     1608.15     62.24 o
  -2   4  15     1453.79     1447.74     85.59 o
  -1   4  15        0.80        1.35     11.89 o
   1   4  15     1345.89     1442.37    145.82 o
   2   4  15     5909.15     5822.20    239.80 o
   3   4  15     2424.20     2398.12    119.40 o
   4   4  15       72.21       44.74      9.34 o
   5   4  15      218.63      233.40     33.17 o
  -3   5  15     1110.16     1058.70    101.24 o
  -2   5  15      216.71      178.53     21.44 o
  -1   5  15      485.53      482.61     35.41 o
   0   5  15      976.86      969.07     65.80 o
   1   5  15     1403.90     1559.09    141.05 o
   2   5  15        0.68       23.65     13.04 o
   3   5  15     2857.88     2969.00    151.32 o
   4   5  15     1358.32     1245.05    144.88 o
   5   5  15       96.15       83.74     19.74 o
  -3   6  15     1564.27     1527.66     48.40 o
  -2   6  15     1000.59      933.80     48.73 o
  -1   6  15        9.25        9.46     11.72 o
   0   6  15      172.24      199.50     22.37 o
   1   6  15     1810.47     1693.87    102.91 o
   2   6  15     4014.56     4057.37    165.60 o
   3   6  15       92.06      103.49     20.36 o
   4   6  15      127.45      121.26     24.50 o
  -3   7  15       36.33       36.16     11.02 o
  -2   7  15     1287.67     1322.42     53.24 o
  -1   7  15      786.70      832.39     37.00 o
   0   7  15      335.46      354.39     34.57 o
   1   7  15       10.04       20.11      9.09 o
   2   7  15      498.18      486.49     44.26 o
   3   7  15     6390.25     6528.23    453.80 o
   4   7  15     1630.05     1682.55    122.76 o
  -2   8  15     2253.29     2111.66     77.06 o
  -1   8  15       11.83       43.29     16.17 o
   0   8  15      227.92      218.24     35.06 o
   1   8  15      422.77      443.98     41.38 o
   2   8  15      500.97      552.01     46.00 o
   3   8  15      159.10      174.07     21.41 o
   4   8  15     1641.31     1541.58    172.82 o
   1   9  15       52.20       72.34     10.40 o
   2   9  15      178.18      213.03     26.15 o
   3   9  15     2057.32     1897.00    143.07 o
   0  10  15     2000.14     1922.30     94.38 o
   1  10  15      136.28      116.57     19.58 o
   2  10  15        0.49       11.75      4.89 o
  -1  -3  16      671.01      703.45     88.53 o
   0  -3  16        5.00       21.23      7.75 o
   1  -3  16     1263.45     1794.55    135.51 o
  -2  -2  16      150.23      117.52     30.46 o
  -1  -2  16        6.45        0.02     10.23 o
   0  -2  16     3103.12     3100.06     91.64 o
   1  -2  16      761.49      790.99     33.22 o
   2  -2  16       71.04       37.70     10.53 o
  -3  -1  16      583.39      722.63     99.46 o
  -2  -1  16      358.74      296.93     53.26 o
  -1  -1  16      198.83      209.12     32.24 o
   0  -1  16      105.57       98.76     17.90 o
   1  -1  16     1063.65     1020.28     56.75 o
   2  -1  16     2708.86     3016.99    151.72 o
   3  -1  16      259.10      268.78     32.05 o
  -3   0  16      203.28      236.71     39.01 o
  -2   0  16      459.62      385.57     52.46 o
  -1   0  16      137.64      145.00     24.97 o
   0   0  16      548.99      517.90     67.56 o
   1   0  16      290.20      269.25     33.27 o
   2   0  16      508.95      465.26     47.64 o
   3   0  16     2172.82     2259.62    112.24 o
  -3   1  16     1540.99     1698.73    111.89 o
  -2   1  16     1393.70     1328.01     58.17 o
  -1   1  16       73.41       39.31     13.32 o
   0   1  16      119.96      107.03     21.32 o
   1   1  16     1164.77     1261.92    107.08 o
   2   1  16     4817.81     5147.35    145.03 o
   3   1  16       29.71       29.68     13.35 o
   4   1  16      324.29      309.63     39.48 o
  -3   2  16       36.53       45.70     15.83 o
  -2   2  16      504.04      472.86     79.11 o
  -1   2  16      806.36     1013.17     47.73 o
   0   2  16       69.73       53.08     14.10 o
   1   2  16       80.71       38.78     14.13 o
   2   2  16      700.29      737.66     68.59 o
   3   2  16     3496.21     3519.20    106.71 o
   4   2  16      730.12      677.19     82.93 o
  -3   3  16      840.32     1011.23     89.15 o
  -2   3  16      370.89      418.82     54.33 o
  -1   3  16       61.28       85.16     20.96 o
   0   3  16      301.61      329.44     38.31 o
   1   3  16      454.89      534.48     53.44 o
   2   3  16      324.86      387.73     44.19 o
   3   3  16      248.13      223.34     24.62 o
   4   3  16     1981.26     2302.41    160.12 o
  -3   4  16     1033.46     1061.40    101.50 o
  -2   4  16     2849.34     3091.92     93.33 o
   0   4  16       61.10       49.52     15.09 o
   1   4  16       68.27       73.02     17.27 o
   2   4  16     1712.43     1564.42     86.76 o
   3   4  16     2332.19     2689.49    126.66 o
   4   4  16      536.85      518.70     64.73 o
  -3   5  16      901.04      748.88     84.32 o
  -2   5  16       21.92       26.47     13.19 o
  -1   5  16      969.86     1338.75    106.39 o
   0   5  16     1964.22     1860.37    115.80 o
   1   5  16       80.18       73.12     14.44 o
   2   5  16       47.64       76.41     10.99 o
   3   5  16      779.52      780.59     65.61 o
   4   5  16     1658.00     1758.64    110.29 o
  -2   6  16     1362.54     1410.61    110.70 o
  -1   6  16      959.94     1122.10    117.16 o
   0   6  16       32.48       27.48      5.82 o
   1   6  16      469.36      473.79     36.80 o
   3   6  16      403.71      441.01     42.47 o
   4   6  16        0.89       10.04      7.35 o
  -2   7  16      113.31       83.44     17.08 o
  -1   7  16     3081.85     3848.94     98.64 o
   0   7  16     2206.92     1970.38     94.22 o
   1   7  16      101.46       91.07     13.65 o
   2   7  16       65.72       57.20      8.59 o
   3   7  16     1627.16     1649.24    167.59 o
   4   7  16     1378.87     1317.46    133.82 o
   0   8  16     1679.82     1569.39    124.91 o
   1   8  16     1606.26     1605.33     83.28 o
   2   8  16        8.92       49.77      9.45 o
   3   8  16     1270.96     1266.16    118.32 o
   0   9  16      645.81      606.72     90.33 o
   1   9  16       21.80       28.22      9.17 o
  -1  -1  17      283.96      272.88     45.39 o
   0  -1  17       51.86       54.25     13.69 o
   1  -1  17       15.29       19.34     11.46 o
  -2   0  17      405.39      334.91     92.25 o
  -1   0  17      517.69      470.29     24.19 o
   0   0  17      303.24      322.09     79.67 o
   1   0  17      519.13      488.22     38.73 o
   2   0  17        5.28       29.96     10.16 o
  -2   1  17     2403.52     2418.68     68.58 o
  -1   1  17       87.99       90.05     18.55 o
   0   1  17      165.66      139.32     20.86 o
   1   1  17       64.43       99.39     19.17 o
   2   1  17     1587.58     1959.74    128.03 o
   3   1  17      512.09      555.83     41.17 o
  -2   2  17       71.05       52.41     16.00 o
  -1   2  17     2712.71     3175.92     99.00 o
   0   2  17     1199.54     1263.23     97.74 o
   1   2  17        1.16       24.36      9.06 o
   2   2  17       38.69       51.19     11.82 o
   3   2  17     1379.35     1422.33    122.66 o
  -2   3  17      711.77      797.58     78.47 o
  -1   3  17        3.12       29.01     16.92 o
   0   3  17      863.17      877.47     44.54 o
   1   3  17      521.77      517.93     52.13 o
   2   3  17       76.60      114.09     14.88 o
   3   3  17      174.15      191.85     27.56 o
  -2   4  17      286.23      314.71     76.05 o
  -1   4  17     2717.68     3642.02    113.57 o
   0   4  17      498.29      574.82     60.02 o
   1   4  17      128.53      114.83     15.18 o
   2   4  17        9.75       14.96      7.37 o
   3   4  17      976.56      857.61     85.80 o
  -2   5  17      112.61      141.46     26.57 o
  -1   5  17       49.96       48.19     21.83 o
   0   5  17     1876.09     1779.74     73.32 o
   1   5  17     1876.19     2126.88    116.43 o
   2   5  17        6.63        1.64      7.61 o
   3   5  17       16.99       -3.56      8.85 o
  -1   6  17     1514.94     1946.31     64.18 o
   0   6  17      424.79      368.22     57.88 o
   1   6  17      146.52      189.02     20.71 o
   2   6  17     1421.25     1463.46    132.49 o
   3   6  17      110.37      102.29     24.70 o
  -1   7  17      866.34     1028.75     44.56 o
   0   7  17      992.16      963.46     57.12 o
   1   7  17      913.07     1024.50     75.63 o
   2   7  17      107.95      102.35     16.69 o
   3   7  17        3.59       13.45      5.22 o
   0   8  17       20.65       15.48      9.52 o
   1   8  17      841.03     1004.29     81.77 o
   2   8  17     1054.32      969.13     61.03 o
   1   1  18      469.26      519.54     46.06 o
  -1   2  18     1946.43     1959.73     74.72 o
   0   2  18     1942.46     1906.00     59.30 o
   1   2  18      560.22      513.97     62.78 o
   2   2  18       89.55       94.10     12.81 o
  -1   3  18      557.78      731.44     91.39 o
   0   3  18      101.61      124.52     25.23 o
   1   3  18     2144.60     2133.90    158.81 o
   2   3  18      809.44      980.09     85.94 o
  -1   4  18      117.72      171.53     42.92 o
   0   4  18      899.78      842.39    108.61 o
   1   4  18      242.76      266.45     33.41 o
   2   4  18      564.12      604.91     49.97 o
  -1   5  18        0.47      -17.71     13.76 o
   0   5  18      641.33      565.60     47.23 o
   1   5  18     2692.33     2851.60    108.07 o
   2   5  18     1322.46     1288.73    111.36 o
   0   6  18      495.77      563.33     53.12 o
   1   6  18      116.29       91.16     13.43 o
   2   6  18     1114.36     1156.02    102.92 o
 
